# Supplementary material for: Determining the Efficacy, Feasibility, and Impact of Storage Conditions on At-Home Blood Collection Kits for Proteomic Studies
Source: medRxiv. 2025 May 16:2025.05.14.25327396. Preprint. [Version 1] doi: 10.1101/2025.05.14.25327396 (PMC12132123; doi:10.1101/2025.05.14.25327396)
Supplement: Supplement 1 — Supplementary Table S1. Proteins with significantly altered detection for all samples Supplementary Table S2. Proteins with significantly altered detection in every sample Supplementary Table S3. Proteins with significantly altered detection in no samples Supplementary Table S4. PERMANOVA and Kruskal-Wallis test results Supplementary Table S5. Proteins with significantly altered detection in Model B Supplementary Table S6. Proteins with significantly altered detection in Model C (Temperature) Supplementary Table S7. Proteins with significantly altered detection in Model C (Time) Supplementary Figure S1. SomaLogic Quality Statement Quality statement provided by SomaLogic, denoting the quality of the samples on arrival and other information regarding quality, calibration, and the assay. Supplementary Figure S2. Venn diagrams for individual variation Venn Diagrams for each participant (A through D, in panels A through D) which show the overlap in proteins which were detected at significantly different levels in each sample, compared to the capillary baseline samples. Supplementary Figure S3. Venn diagram of proteins altered in all samples per individual Venn diagram of the significantly impacted proteins in all of participant A, B, and D’s samples (participant C had no proteins altered in all samples compared to the baseline). Supplementary Figure S4. Significantly changed protein levels between capillary and venous samples of individual participants Four-panel bar graph of the proteins with significantly impacted detection for each of the participants when comparing the venous-collected sample to the capillary baseline. Four panels (A through D) correspond to participants A through D. Box-and-whisker plots are overlayed on the bars to show the spread of protein detection for each KEGG subcategory. [file media-1.zip › Supplemental_Docs+Figures/Supplementary Table S6.csv]

UniProtID	Pathway	Category
P05231	Signaling molecules and interaction	Environmental Information Processing
P18510	Signaling molecules and interaction	Environmental Information Processing
P09919	Signaling molecules and interaction	Environmental Information Processing
P13500	Signaling molecules and interaction	Environmental Information Processing
P31785	Signaling molecules and interaction	Environmental Information Processing
P10145	Signaling molecules and interaction	Environmental Information Processing
P80098	Signaling molecules and interaction	Environmental Information Processing
P19235	Signaling molecules and interaction	Environmental Information Processing
P09341	Signaling molecules and interaction	Environmental Information Processing
P01579	Signaling molecules and interaction	Environmental Information Processing
Q14005	Signaling molecules and interaction	Environmental Information Processing
P15509	Signaling molecules and interaction	Environmental Information Processing
Q8NHW4	Signaling molecules and interaction	Environmental Information Processing
Q9NPH9	Signaling molecules and interaction	Environmental Information Processing
P01375	Signaling molecules and interaction	Environmental Information Processing
Q8IU54	Signaling molecules and interaction	Environmental Information Processing
P18075	Signaling molecules and interaction	Environmental Information Processing
P13725	Signaling molecules and interaction	Environmental Information Processing
P40225	Signaling molecules and interaction	Environmental Information Processing
P48061	Signaling molecules and interaction	Environmental Information Processing
P16619	Signaling molecules and interaction	Environmental Information Processing
Q9NRM6	Signaling molecules and interaction	Environmental Information Processing
O14793	Signaling molecules and interaction	Environmental Information Processing
P14778	Signaling molecules and interaction	Environmental Information Processing
Q16663	Signaling molecules and interaction	Environmental Information Processing
P78556	Signaling molecules and interaction	Environmental Information Processing
Q9GZX6	Signaling molecules and interaction	Environmental Information Processing
P36897	Signaling molecules and interaction	Environmental Information Processing
P08476	Signaling molecules and interaction	Environmental Information Processing
Q969D9	Signaling molecules and interaction	Environmental Information Processing
P20333	Signaling molecules and interaction	Environmental Information Processing
P29965	Signaling molecules and interaction	Environmental Information Processing
P19876	Signaling molecules and interaction	Environmental Information Processing
P80162	Signaling molecules and interaction	Environmental Information Processing
P80075	Signaling molecules and interaction	Environmental Information Processing
P10147	Signaling molecules and interaction	Environmental Information Processing
P05013	Signaling molecules and interaction	Environmental Information Processing
P01138	Signaling molecules and interaction	Environmental Information Processing
P60568	Signaling molecules and interaction	Environmental Information Processing
Q9NP84	Signaling molecules and interaction	Environmental Information Processing
P08138	Signaling molecules and interaction	Environmental Information Processing
P19875	Signaling molecules and interaction	Environmental Information Processing
P09603	Signaling molecules and interaction	Environmental Information Processing
Q16619	Signaling molecules and interaction	Environmental Information Processing
Q9HBE5	Signaling molecules and interaction	Environmental Information Processing
P05015	Signaling molecules and interaction	Environmental Information Processing
P13232	Signaling molecules and interaction	Environmental Information Processing
Q9HC73	Signaling molecules and interaction	Environmental Information Processing
P01588	Signaling molecules and interaction	Environmental Information Processing
Q9UHA7	Signaling molecules and interaction	Environmental Information Processing
P12645	Signaling molecules and interaction	Environmental Information Processing
P32881	Signaling molecules and interaction	Environmental Information Processing
P36896	Signaling molecules and interaction	Environmental Information Processing
P05111	Signaling molecules and interaction	Environmental Information Processing
Q92956	Signaling molecules and interaction	Environmental Information Processing
P01241	Signaling molecules and interaction	Environmental Information Processing
P01574	Signaling molecules and interaction	Environmental Information Processing
P20809	Signaling molecules and interaction	Environmental Information Processing
P40933	Signaling molecules and interaction	Environmental Information Processing
P01374	Signaling molecules and interaction	Environmental Information Processing
P55107	Signaling molecules and interaction	Environmental Information Processing
Q969Z4	Signaling molecules and interaction	Environmental Information Processing
Q99665	Signaling molecules and interaction	Environmental Information Processing
P35225	Signaling molecules and interaction	Environmental Information Processing
P23510	Signaling molecules and interaction	Environmental Information Processing
Q5VWK5	Signaling molecules and interaction	Environmental Information Processing
Q8IZI9	Signaling molecules and interaction	Environmental Information Processing
P36894	Signaling molecules and interaction	Environmental Information Processing
Q99988	Signaling molecules and interaction	Environmental Information Processing
P22362	Signaling molecules and interaction	Environmental Information Processing
P01566	Signaling molecules and interaction	Environmental Information Processing
Q99731	Signaling molecules and interaction	Environmental Information Processing
Q92838	Signaling molecules and interaction	Environmental Information Processing
O43557	Signaling molecules and interaction	Environmental Information Processing
Q9NR23	Signaling molecules and interaction	Environmental Information Processing
P05112	Signaling molecules and interaction	Environmental Information Processing
P24394	Signaling molecules and interaction	Environmental Information Processing
Q9NZH6	Signaling molecules and interaction	Environmental Information Processing
Q9Y5U5	Signaling molecules and interaction	Environmental Information Processing
Q99616	Signaling molecules and interaction	Environmental Information Processing
Q07325	Signaling molecules and interaction	Environmental Information Processing
P01137	Signaling molecules and interaction	Environmental Information Processing
Q9NRJ3	Signaling molecules and interaction	Environmental Information Processing
Q9UHF5	Signaling molecules and interaction	Environmental Information Processing
P26441	Signaling molecules and interaction	Environmental Information Processing
P32927	Signaling molecules and interaction	Environmental Information Processing
Q9HBE4	Signaling molecules and interaction	Environmental Information Processing
Q8NC24	Signaling molecules and interaction	Environmental Information Processing
Q9UHF4	Signaling molecules and interaction	Environmental Information Processing
Q13651	Signaling molecules and interaction	Environmental Information Processing
P42702	Signaling molecules and interaction	Environmental Information Processing
P15248	Signaling molecules and interaction	Environmental Information Processing
Q16552	Signaling molecules and interaction	Environmental Information Processing
P22003	Signaling molecules and interaction	Environmental Information Processing
Q9Y4X3	Signaling molecules and interaction	Environmental Information Processing
Q14116	Signaling molecules and interaction	Environmental Information Processing
Q9Y275	Signaling molecules and interaction	Environmental Information Processing
Q9NZH8	Signaling molecules and interaction	Environmental Information Processing
Q9Y258	Signaling molecules and interaction	Environmental Information Processing
P26992	Signaling molecules and interaction	Environmental Information Processing
P15018	Signaling molecules and interaction	Environmental Information Processing
Q96PD4	Signaling molecules and interaction	Environmental Information Processing
P12644	Signaling molecules and interaction	Environmental Information Processing
O95972	Signaling molecules and interaction	Environmental Information Processing
O00626	Signaling molecules and interaction	Environmental Information Processing
P05014	Signaling molecules and interaction	Environmental Information Processing
P08700	Signaling molecules and interaction	Environmental Information Processing
P01570	Signaling molecules and interaction	Environmental Information Processing
P78552	Signaling molecules and interaction	Environmental Information Processing
P02778	Signaling molecules and interaction	Environmental Information Processing
P01236	Signaling molecules and interaction	Environmental Information Processing
P15260	Signaling molecules and interaction	Environmental Information Processing
Q9NS68	Signaling molecules and interaction	Environmental Information Processing
Q7Z4P5	Signaling molecules and interaction	Environmental Information Processing
P22301	Signaling molecules and interaction	Environmental Information Processing
P38484	Signaling molecules and interaction	Environmental Information Processing
Q9H293	Signaling molecules and interaction	Environmental Information Processing
Q8NI17	Signaling molecules and interaction	Environmental Information Processing
Q9UBN6	Signaling molecules and interaction	Environmental Information Processing
P32970	Signaling molecules and interaction	Environmental Information Processing
P25445	Signaling molecules and interaction	Environmental Information Processing
Q14213	Signaling molecules and interaction	Environmental Information Processing
O95256	Signaling molecules and interaction	Environmental Information Processing
P02775	Signaling molecules and interaction	Environmental Information Processing
Q07011	Signaling molecules and interaction	Environmental Information Processing
Q13705	Signaling molecules and interaction	Environmental Information Processing
P09529	Signaling molecules and interaction	Environmental Information Processing
Q6UWB1	Signaling molecules and interaction	Environmental Information Processing
P36941	Signaling molecules and interaction	Environmental Information Processing
P05231	Immune system	Organismal Systems
P09919	Immune system	Organismal Systems
P13500	Immune system	Organismal Systems
P10145	Immune system	Organismal Systems
P80098	Immune system	Organismal Systems
P42574	Immune system	Organismal Systems
P09341	Immune system	Organismal Systems
P01579	Immune system	Organismal Systems
P49841	Immune system	Organismal Systems
P01375	Immune system	Organismal Systems
P08238	Immune system	Organismal Systems
Q9NRM6	Immune system	Organismal Systems
P45984	Immune system	Organismal Systems
P78556	Immune system	Organismal Systems
Q9BUZ4	Immune system	Organismal Systems
P80188	Immune system	Organismal Systems
P19838	Immune system	Organismal Systems
P35354	Immune system	Organismal Systems
P19876	Immune system	Organismal Systems
P80162	Immune system	Organismal Systems
O15264	Immune system	Organismal Systems
P27361	Immune system	Organismal Systems
P45983	Immune system	Organismal Systems
P21580	Immune system	Organismal Systems
Q9Y6K9	Immune system	Organismal Systems
P19875	Immune system	Organismal Systems
P07900	Immune system	Organismal Systems
P31151	Immune system	Organismal Systems
P53779	Immune system	Organismal Systems
P17535	Immune system	Organismal Systems
P14780	Immune system	Organismal Systems
Q15717	Immune system	Organismal Systems
P25963	Immune system	Organismal Systems
P35225	Immune system	Organismal Systems
P28482	Immune system	Organismal Systems
P05412	Immune system	Organismal Systems
P05112	Immune system	Organismal Systems
P06702	Immune system	Organismal Systems
Q9UHF5	Immune system	Organismal Systems
O14920	Immune system	Organismal Systems
Q16552	Immune system	Organismal Systems
Q96PD4	Immune system	Organismal Systems
P05109	Immune system	Organismal Systems
P02778	Immune system	Organismal Systems
Q9UHD2	Immune system	Organismal Systems
Q9H293	Immune system	Organismal Systems
Q16659	Immune system	Organismal Systems
P53778	Immune system	Organismal Systems
P49840	Infectious disease: bacterial	Human Diseases
P10145	Infectious disease: bacterial	Human Diseases
P0CG47	Infectious disease: bacterial	Human Diseases
P23443	Infectious disease: bacterial	Human Diseases
O43739	Infectious disease: bacterial	Human Diseases
P49841	Infectious disease: bacterial	Human Diseases
Q96RU3	Infectious disease: bacterial	Human Diseases
P63000	Infectious disease: bacterial	Human Diseases
Q8N3E9	Infectious disease: bacterial	Human Diseases
P01375	Infectious disease: bacterial	Human Diseases
P14778	Infectious disease: bacterial	Human Diseases
P60953	Infectious disease: bacterial	Human Diseases
P08571	Infectious disease: bacterial	Human Diseases
P52789	Infectious disease: bacterial	Human Diseases
P45984	Infectious disease: bacterial	Human Diseases
Q96JJ3	Infectious disease: bacterial	Human Diseases
O15145	Infectious disease: bacterial	Human Diseases
P84077	Infectious disease: bacterial	Human Diseases
P62330	Infectious disease: bacterial	Human Diseases
Q13185	Infectious disease: bacterial	Human Diseases
Q05655	Infectious disease: bacterial	Human Diseases
P31751	Infectious disease: bacterial	Human Diseases
Q9HB90	Infectious disease: bacterial	Human Diseases
P19838	Infectious disease: bacterial	Human Diseases
P61088	Infectious disease: bacterial	Human Diseases
Q05397	Infectious disease: bacterial	Human Diseases
P01024	Infectious disease: bacterial	Human Diseases
Q96CG3	Infectious disease: bacterial	Human Diseases
Q15438	Infectious disease: bacterial	Human Diseases
O15264	Infectious disease: bacterial	Human Diseases
P27361	Infectious disease: bacterial	Human Diseases
P45983	Infectious disease: bacterial	Human Diseases
Q9NQ66	Infectious disease: bacterial	Human Diseases
O95999	Infectious disease: bacterial	Human Diseases
O60610	Infectious disease: bacterial	Human Diseases
Q9Y6K9	Infectious disease: bacterial	Human Diseases
O15143	Infectious disease: bacterial	Human Diseases
Q08752	Infectious disease: bacterial	Human Diseases
P61586	Infectious disease: bacterial	Human Diseases
P31749	Infectious disease: bacterial	Human Diseases
P19367	Infectious disease: bacterial	Human Diseases
P52790	Infectious disease: bacterial	Human Diseases
Q9ULZ3	Infectious disease: bacterial	Human Diseases
P14317	Infectious disease: bacterial	Human Diseases
P46109	Infectious disease: bacterial	Human Diseases
P51178	Infectious disease: bacterial	Human Diseases
Q15025	Infectious disease: bacterial	Human Diseases
P04637	Infectious disease: bacterial	Human Diseases
P53779	Infectious disease: bacterial	Human Diseases
Q9UIA0	Infectious disease: bacterial	Human Diseases
Q9H1Y0	Infectious disease: bacterial	Human Diseases
P12931	Infectious disease: bacterial	Human Diseases
P19105	Infectious disease: bacterial	Human Diseases
Q9NVA2	Infectious disease: bacterial	Human Diseases
Q13501	Infectious disease: bacterial	Human Diseases
P62837	Infectious disease: bacterial	Human Diseases
P01574	Infectious disease: bacterial	Human Diseases
P25963	Infectious disease: bacterial	Human Diseases
Q13137	Infectious disease: bacterial	Human Diseases
P24844	Infectious disease: bacterial	Human Diseases
P28482	Infectious disease: bacterial	Human Diseases
P05412	Infectious disease: bacterial	Human Diseases
P10415	Infectious disease: bacterial	Human Diseases
P16885	Infectious disease: bacterial	Human Diseases
O14950	Infectious disease: bacterial	Human Diseases
O43353	Infectious disease: bacterial	Human Diseases
O43707	Infectious disease: bacterial	Human Diseases
P35080	Infectious disease: bacterial	Human Diseases
O14920	Infectious disease: bacterial	Human Diseases
Q8NHR9	Infectious disease: bacterial	Human Diseases
Q14116	Infectious disease: bacterial	Human Diseases
O15144	Infectious disease: bacterial	Human Diseases
P62979	Infectious disease: bacterial	Human Diseases
Q13418	Infectious disease: bacterial	Human Diseases
Q14653	Infectious disease: bacterial	Human Diseases
P49662	Infectious disease: bacterial	Human Diseases
Q96B36	Infectious disease: bacterial	Human Diseases
Q9H492	Infectious disease: bacterial	Human Diseases
Q9Y243	Infectious disease: bacterial	Human Diseases
P08648	Infectious disease: bacterial	Human Diseases
P99999	Infectious disease: bacterial	Human Diseases
Q9UHD2	Infectious disease: bacterial	Human Diseases
Q99418	Infectious disease: bacterial	Human Diseases
P51668	Infectious disease: bacterial	Human Diseases
Q02045	Infectious disease: bacterial	Human Diseases
P27986	Infectious disease: bacterial	Human Diseases
P04632	Infectious disease: bacterial	Human Diseases
P98177	Infectious disease: bacterial	Human Diseases
P16070	Infectious disease: bacterial	Human Diseases
P53778	Infectious disease: bacterial	Human Diseases
Q12778	Infectious disease: bacterial	Human Diseases
P46108	Infectious disease: bacterial	Human Diseases
Q06124	Signal transduction	Environmental Information Processing
P05231	Signal transduction	Environmental Information Processing
P09919	Signal transduction	Environmental Information Processing
P31785	Signal transduction	Environmental Information Processing
P19235	Signal transduction	Environmental Information Processing
P01579	Signal transduction	Environmental Information Processing
P42224	Signal transduction	Environmental Information Processing
P15509	Signal transduction	Environmental Information Processing
Q9NPH9	Signal transduction	Environmental Information Processing
Q8IU54	Signal transduction	Environmental Information Processing
P13725	Signal transduction	Environmental Information Processing
P40225	Signal transduction	Environmental Information Processing
P40763	Signal transduction	Environmental Information Processing
O60674	Signal transduction	Environmental Information Processing
Q9GZX6	Signal transduction	Environmental Information Processing
P31751	Signal transduction	Environmental Information Processing
Q969D9	Signal transduction	Environmental Information Processing
Q92793	Signal transduction	Environmental Information Processing
P29597	Signal transduction	Environmental Information Processing
P42226	Signal transduction	Environmental Information Processing
P01127	Signal transduction	Environmental Information Processing
Q07820	Signal transduction	Environmental Information Processing
P05013	Signal transduction	Environmental Information Processing
P60568	Signal transduction	Environmental Information Processing
Q16619	Signal transduction	Environmental Information Processing
P31749	Signal transduction	Environmental Information Processing
Q9HBE5	Signal transduction	Environmental Information Processing
P05015	Signal transduction	Environmental Information Processing
P13232	Signal transduction	Environmental Information Processing
Q9HC73	Signal transduction	Environmental Information Processing
P01588	Signal transduction	Environmental Information Processing
P04085	Signal transduction	Environmental Information Processing
Q9Y6X2	Signal transduction	Environmental Information Processing
P32881	Signal transduction	Environmental Information Processing
O14543	Signal transduction	Environmental Information Processing
P01241	Signal transduction	Environmental Information Processing
P01574	Signal transduction	Environmental Information Processing
P20809	Signal transduction	Environmental Information Processing
P40933	Signal transduction	Environmental Information Processing
Q99665	Signal transduction	Environmental Information Processing
P35225	Signal transduction	Environmental Information Processing
Q5VWK5	Signal transduction	Environmental Information Processing
Q8IZI9	Signal transduction	Environmental Information Processing
P01566	Signal transduction	Environmental Information Processing
P10415	Signal transduction	Environmental Information Processing
P05112	Signal transduction	Environmental Information Processing
P24394	Signal transduction	Environmental Information Processing
P26441	Signal transduction	Environmental Information Processing
P32927	Signal transduction	Environmental Information Processing
Q9HBE4	Signal transduction	Environmental Information Processing
Q9UHF4	Signal transduction	Environmental Information Processing
Q13651	Signal transduction	Environmental Information Processing
P29350	Signal transduction	Environmental Information Processing
P42702	Signal transduction	Environmental Information Processing
P15248	Signal transduction	Environmental Information Processing
P26992	Signal transduction	Environmental Information Processing
P15018	Signal transduction	Environmental Information Processing
P05014	Signal transduction	Environmental Information Processing
P08700	Signal transduction	Environmental Information Processing
P01570	Signal transduction	Environmental Information Processing
P09619	Signal transduction	Environmental Information Processing
Q969J5	Signal transduction	Environmental Information Processing
P78552	Signal transduction	Environmental Information Processing
Q9Y243	Signal transduction	Environmental Information Processing
P01236	Signal transduction	Environmental Information Processing
P15260	Signal transduction	Environmental Information Processing
P22301	Signal transduction	Environmental Information Processing
P38484	Signal transduction	Environmental Information Processing
Q8NI17	Signal transduction	Environmental Information Processing
P27986	Signal transduction	Environmental Information Processing
P14136	Signal transduction	Environmental Information Processing
Q6UWB1	Signal transduction	Environmental Information Processing
P23921	Global and overview maps	Metabolism
P55263	Global and overview maps	Metabolism
P49915	Global and overview maps	Metabolism
P30566	Global and overview maps	Metabolism
Q9P2T1	Global and overview maps	Metabolism
P00491	Global and overview maps	Metabolism
P32321	Global and overview maps	Metabolism
Q16831	Global and overview maps	Metabolism
P22392	Global and overview maps	Metabolism
P07741	Global and overview maps	Metabolism
Q01433	Global and overview maps	Metabolism
P00568	Global and overview maps	Metabolism
Q8TCD5	Global and overview maps	Metabolism
Q9HA47	Global and overview maps	Metabolism
P36959	Global and overview maps	Metabolism
O95671	Global and overview maps	Metabolism
P23919	Global and overview maps	Metabolism
Q9H773	Global and overview maps	Metabolism
Q8WVQ1	Global and overview maps	Metabolism
Q16774	Global and overview maps	Metabolism
Q8IV20	Global and overview maps	Metabolism
P20839	Global and overview maps	Metabolism
Q9NPB1	Global and overview maps	Metabolism
P47989	Global and overview maps	Metabolism
P17812	Global and overview maps	Metabolism
P00492	Global and overview maps	Metabolism
Q9H0P0	Global and overview maps	Metabolism
P30085	Global and overview maps	Metabolism
P30520	Global and overview maps	Metabolism
P04183	Global and overview maps	Metabolism
P27144	Global and overview maps	Metabolism
P21589	Global and overview maps	Metabolism
Q7LG56	Global and overview maps	Metabolism
O75354	Global and overview maps	Metabolism
P49902	Global and overview maps	Metabolism
Q9BY32	Global and overview maps	Metabolism
P15531	Global and overview maps	Metabolism
Q9Y6K8	Global and overview maps	Metabolism
P12268	Global and overview maps	Metabolism
Q9Y2T3	Global and overview maps	Metabolism
P05231	Signal transduction	Environmental Information Processing
P13500	Signal transduction	Environmental Information Processing
P42574	Signal transduction	Environmental Information Processing
P09341	Signal transduction	Environmental Information Processing
P01375	Signal transduction	Environmental Information Processing
P45984	Signal transduction	Environmental Information Processing
P49767	Signal transduction	Environmental Information Processing
P78536	Signal transduction	Environmental Information Processing
P78556	Signal transduction	Environmental Information Processing
P31751	Signal transduction	Environmental Information Processing
P19838	Signal transduction	Environmental Information Processing
P35354	Signal transduction	Environmental Information Processing
P20333	Signal transduction	Environmental Information Processing
Q02750	Signal transduction	Environmental Information Processing
P19876	Signal transduction	Environmental Information Processing
P80162	Signal transduction	Environmental Information Processing
O15264	Signal transduction	Environmental Information Processing
P27361	Signal transduction	Environmental Information Processing
P45983	Signal transduction	Environmental Information Processing
P21580	Signal transduction	Environmental Information Processing
Q9Y6K9	Signal transduction	Environmental Information Processing
P19875	Signal transduction	Environmental Information Processing
P09603	Signal transduction	Environmental Information Processing
P31749	Signal transduction	Environmental Information Processing
P52564	Signal transduction	Environmental Information Processing
P53779	Signal transduction	Environmental Information Processing
P14780	Signal transduction	Environmental Information Processing
O14543	Signal transduction	Environmental Information Processing
P01574	Signal transduction	Environmental Information Processing
P40933	Signal transduction	Environmental Information Processing
P25963	Signal transduction	Environmental Information Processing
P01374	Signal transduction	Environmental Information Processing
P28482	Signal transduction	Environmental Information Processing
P05412	Signal transduction	Environmental Information Processing
Q8TEY5	Signal transduction	Environmental Information Processing
O14920	Signal transduction	Environmental Information Processing
O95429	Signal transduction	Environmental Information Processing
P15018	Signal transduction	Environmental Information Processing
P46734	Signal transduction	Environmental Information Processing
Q13490	Signal transduction	Environmental Information Processing
Q9Y243	Signal transduction	Environmental Information Processing
P02778	Signal transduction	Environmental Information Processing
Q13077	Signal transduction	Environmental Information Processing
O15519	Signal transduction	Environmental Information Processing
P78504	Signal transduction	Environmental Information Processing
P27986	Signal transduction	Environmental Information Processing
P16220	Signal transduction	Environmental Information Processing
P25445	Signal transduction	Environmental Information Processing
P53778	Signal transduction	Environmental Information Processing
P05231	Infectious disease: viral	Human Diseases
P10145	Infectious disease: viral	Human Diseases
P42574	Infectious disease: viral	Human Diseases
P42224	Infectious disease: viral	Human Diseases
P01375	Infectious disease: viral	Human Diseases
P40763	Infectious disease: viral	Human Diseases
P45984	Infectious disease: viral	Human Diseases
O60674	Infectious disease: viral	Human Diseases
P15056	Infectious disease: viral	Human Diseases
P31751	Infectious disease: viral	Human Diseases
P19838	Infectious disease: viral	Human Diseases
P36897	Infectious disease: viral	Human Diseases
Q92793	Infectious disease: viral	Human Diseases
P29597	Infectious disease: viral	Human Diseases
P12004	Infectious disease: viral	Human Diseases
Q02750	Infectious disease: viral	Human Diseases
P42226	Infectious disease: viral	Human Diseases
O15264	Infectious disease: viral	Human Diseases
P27361	Infectious disease: viral	Human Diseases
P24941	Infectious disease: viral	Human Diseases
P05013	Infectious disease: viral	Human Diseases
P45983	Infectious disease: viral	Human Diseases
O14727	Infectious disease: viral	Human Diseases
Q9Y6K9	Infectious disease: viral	Human Diseases
P63104	Infectious disease: viral	Human Diseases
P31749	Infectious disease: viral	Human Diseases
O95644	Infectious disease: viral	Human Diseases
P05015	Infectious disease: viral	Human Diseases
P32881	Infectious disease: viral	Human Diseases
P04637	Infectious disease: viral	Human Diseases
P52564	Infectious disease: viral	Human Diseases
P53779	Infectious disease: viral	Human Diseases
P14780	Infectious disease: viral	Human Diseases
P12931	Infectious disease: viral	Human Diseases
P01574	Infectious disease: viral	Human Diseases
P25963	Infectious disease: viral	Human Diseases
P31946	Infectious disease: viral	Human Diseases
Q14289	Infectious disease: viral	Human Diseases
P28482	Infectious disease: viral	Human Diseases
P05412	Infectious disease: viral	Human Diseases
P01566	Infectious disease: viral	Human Diseases
P10415	Infectious disease: viral	Human Diseases
P06400	Infectious disease: viral	Human Diseases
O60603	Infectious disease: viral	Human Diseases
P01137	Infectious disease: viral	Human Diseases
Q8TEY5	Infectious disease: viral	Human Diseases
O14920	Infectious disease: viral	Human Diseases
O15392	Infectious disease: viral	Human Diseases
Q9BYX4	Infectious disease: viral	Human Diseases
P05129	Infectious disease: viral	Human Diseases
P58753	Infectious disease: viral	Human Diseases
Q14653	Infectious disease: viral	Human Diseases
P46734	Infectious disease: viral	Human Diseases
P05014	Infectious disease: viral	Human Diseases
P01570	Infectious disease: viral	Human Diseases
Q9Y243	Infectious disease: viral	Human Diseases
P99999	Infectious disease: viral	Human Diseases
Q9UHD2	Infectious disease: viral	Human Diseases
O95786	Infectious disease: viral	Human Diseases
Q14934	Infectious disease: viral	Human Diseases
P27986	Infectious disease: viral	Human Diseases
P16220	Infectious disease: viral	Human Diseases
Q92934	Infectious disease: viral	Human Diseases
P25445	Infectious disease: viral	Human Diseases
P53778	Infectious disease: viral	Human Diseases
Q9UK32	Signal transduction	Environmental Information Processing
P42574	Signal transduction	Environmental Information Processing
O43320	Signal transduction	Environmental Information Processing
P15153	Signal transduction	Environmental Information Processing
P10767	Signal transduction	Environmental Information Processing
P21781	Signal transduction	Environmental Information Processing
P15514	Signal transduction	Environmental Information Processing
P63000	Signal transduction	Environmental Information Processing
P01375	Signal transduction	Environmental Information Processing
Q13163	Signal transduction	Environmental Information Processing
P55075	Signal transduction	Environmental Information Processing
P51812	Signal transduction	Environmental Information Processing
P28324	Signal transduction	Environmental Information Processing
P14778	Signal transduction	Environmental Information Processing
P60953	Signal transduction	Environmental Information Processing
P17612	Signal transduction	Environmental Information Processing
P15692	Signal transduction	Environmental Information Processing
P08571	Signal transduction	Environmental Information Processing
Q15418	Signal transduction	Environmental Information Processing
P45984	Signal transduction	Environmental Information Processing
P49767	Signal transduction	Environmental Information Processing
P05019	Signal transduction	Environmental Information Processing
O14944	Signal transduction	Environmental Information Processing
P49137	Signal transduction	Environmental Information Processing
P17066	Signal transduction	Environmental Information Processing
P21333	Signal transduction	Environmental Information Processing
P15056	Signal transduction	Environmental Information Processing
P31751	Signal transduction	Environmental Information Processing
P19838	Signal transduction	Environmental Information Processing
P36897	Signal transduction	Environmental Information Processing
P51452	Signal transduction	Environmental Information Processing
P0DMV8	Signal transduction	Environmental Information Processing
Q02750	Signal transduction	Environmental Information Processing
Q9UBI6	Signal transduction	Environmental Information Processing
O15264	Signal transduction	Environmental Information Processing
P27361	Signal transduction	Environmental Information Processing
P01127	Signal transduction	Environmental Information Processing
P01138	Signal transduction	Environmental Information Processing
P45983	Signal transduction	Environmental Information Processing
P16949	Signal transduction	Environmental Information Processing
Q9Y6K9	Signal transduction	Environmental Information Processing
P31371	Signal transduction	Environmental Information Processing
P08138	Signal transduction	Environmental Information Processing
Q15389	Signal transduction	Environmental Information Processing
P09603	Signal transduction	Environmental Information Processing
P31749	Signal transduction	Environmental Information Processing
O95644	Signal transduction	Environmental Information Processing
Q15303	Signal transduction	Environmental Information Processing
Q92918	Signal transduction	Environmental Information Processing
P04085	Signal transduction	Environmental Information Processing
P20783	Signal transduction	Environmental Information Processing
P21583	Signal transduction	Environmental Information Processing
P46109	Signal transduction	Environmental Information Processing
P04792	Signal transduction	Environmental Information Processing
P04637	Signal transduction	Environmental Information Processing
P52564	Signal transduction	Environmental Information Processing
P53779	Signal transduction	Environmental Information Processing
P17535	Signal transduction	Environmental Information Processing
P11142	Signal transduction	Environmental Information Processing
Q9UHA4	Signal transduction	Environmental Information Processing
O76093	Signal transduction	Environmental Information Processing
P63098	Signal transduction	Environmental Information Processing
Q16644	Signal transduction	Environmental Information Processing
Q13188	Signal transduction	Environmental Information Processing
P47712	Signal transduction	Environmental Information Processing
P28482	Signal transduction	Environmental Information Processing
P05412	Signal transduction	Environmental Information Processing
Q02779	Signal transduction	Environmental Information Processing
P11487	Signal transduction	Environmental Information Processing
P61244	Signal transduction	Environmental Information Processing
Q13043	Signal transduction	Environmental Information Processing
P22736	Signal transduction	Environmental Information Processing
Q16828	Signal transduction	Environmental Information Processing
Q99759	Signal transduction	Environmental Information Processing
P01137	Signal transduction	Environmental Information Processing
O15520	Signal transduction	Environmental Information Processing
O00305	Signal transduction	Environmental Information Processing
P21860	Signal transduction	Environmental Information Processing
O14920	Signal transduction	Environmental Information Processing
P17948	Signal transduction	Environmental Information Processing
P05129	Signal transduction	Environmental Information Processing
P46734	Signal transduction	Environmental Information Processing
P10636	Signal transduction	Environmental Information Processing
Q9GZP0	Signal transduction	Environmental Information Processing
P09619	Signal transduction	Environmental Information Processing
Q9Y243	Signal transduction	Environmental Information Processing
P14210	Signal transduction	Environmental Information Processing
Q9BY84	Signal transduction	Environmental Information Processing
P22607	Signal transduction	Environmental Information Processing
Q9HCT0	Signal transduction	Environmental Information Processing
P21802	Signal transduction	Environmental Information Processing
Q8IW41	Signal transduction	Environmental Information Processing
Q9BUB5	Signal transduction	Environmental Information Processing
P25445	Signal transduction	Environmental Information Processing
P36888	Signal transduction	Environmental Information Processing
P08620	Signal transduction	Environmental Information Processing
P53778	Signal transduction	Environmental Information Processing
P46108	Signal transduction	Environmental Information Processing
P52803	Signal transduction	Environmental Information Processing
P05231	Signaling molecules and interaction	Environmental Information Processing
P13500	Signaling molecules and interaction	Environmental Information Processing
P31785	Signaling molecules and interaction	Environmental Information Processing
P10145	Signaling molecules and interaction	Environmental Information Processing
P80098	Signaling molecules and interaction	Environmental Information Processing
P09341	Signaling molecules and interaction	Environmental Information Processing
Q8NHW4	Signaling molecules and interaction	Environmental Information Processing
P01375	Signaling molecules and interaction	Environmental Information Processing
P48061	Signaling molecules and interaction	Environmental Information Processing
P16619	Signaling molecules and interaction	Environmental Information Processing
Q16663	Signaling molecules and interaction	Environmental Information Processing
P78556	Signaling molecules and interaction	Environmental Information Processing
P20333	Signaling molecules and interaction	Environmental Information Processing
P19876	Signaling molecules and interaction	Environmental Information Processing
P80162	Signaling molecules and interaction	Environmental Information Processing
P80075	Signaling molecules and interaction	Environmental Information Processing
P10147	Signaling molecules and interaction	Environmental Information Processing
P60568	Signaling molecules and interaction	Environmental Information Processing
P19875	Signaling molecules and interaction	Environmental Information Processing
P09603	Signaling molecules and interaction	Environmental Information Processing
Q92956	Signaling molecules and interaction	Environmental Information Processing
P01374	Signaling molecules and interaction	Environmental Information Processing
P22362	Signaling molecules and interaction	Environmental Information Processing
Q99731	Signaling molecules and interaction	Environmental Information Processing
O43557	Signaling molecules and interaction	Environmental Information Processing
Q9NZH6	Signaling molecules and interaction	Environmental Information Processing
Q99616	Signaling molecules and interaction	Environmental Information Processing
Q07325	Signaling molecules and interaction	Environmental Information Processing
Q9NRJ3	Signaling molecules and interaction	Environmental Information Processing
Q9UHF4	Signaling molecules and interaction	Environmental Information Processing
Q13651	Signaling molecules and interaction	Environmental Information Processing
Q9Y4X3	Signaling molecules and interaction	Environmental Information Processing
Q14116	Signaling molecules and interaction	Environmental Information Processing
Q9Y258	Signaling molecules and interaction	Environmental Information Processing
O00626	Signaling molecules and interaction	Environmental Information Processing
P02778	Signaling molecules and interaction	Environmental Information Processing
P22301	Signaling molecules and interaction	Environmental Information Processing
Q9UBN6	Signaling molecules and interaction	Environmental Information Processing
O95256	Signaling molecules and interaction	Environmental Information Processing
P02775	Signaling molecules and interaction	Environmental Information Processing
P36941	Signaling molecules and interaction	Environmental Information Processing
P05231	Infectious disease: bacterial	Human Diseases
Q9UK32	Infectious disease: bacterial	Human Diseases
P13500	Infectious disease: bacterial	Human Diseases
P10145	Infectious disease: bacterial	Human Diseases
P15153	Infectious disease: bacterial	Human Diseases
P49841	Infectious disease: bacterial	Human Diseases
P63000	Infectious disease: bacterial	Human Diseases
P01375	Infectious disease: bacterial	Human Diseases
P51812	Infectious disease: bacterial	Human Diseases
Q92888	Infectious disease: bacterial	Human Diseases
P60953	Infectious disease: bacterial	Human Diseases
Q15418	Infectious disease: bacterial	Human Diseases
P45984	Infectious disease: bacterial	Human Diseases
Q96JJ3	Infectious disease: bacterial	Human Diseases
O15145	Infectious disease: bacterial	Human Diseases
P62330	Infectious disease: bacterial	Human Diseases
P31751	Infectious disease: bacterial	Human Diseases
P19838	Infectious disease: bacterial	Human Diseases
Q05397	Infectious disease: bacterial	Human Diseases
Q02750	Infectious disease: bacterial	Human Diseases
O15264	Infectious disease: bacterial	Human Diseases
P27361	Infectious disease: bacterial	Human Diseases
P45983	Infectious disease: bacterial	Human Diseases
P60568	Infectious disease: bacterial	Human Diseases
Q9Y6K9	Infectious disease: bacterial	Human Diseases
O15143	Infectious disease: bacterial	Human Diseases
P61586	Infectious disease: bacterial	Human Diseases
P31749	Infectious disease: bacterial	Human Diseases
O95644	Infectious disease: bacterial	Human Diseases
Q9ULZ3	Infectious disease: bacterial	Human Diseases
P01732	Infectious disease: bacterial	Human Diseases
P46109	Infectious disease: bacterial	Human Diseases
P52564	Infectious disease: bacterial	Human Diseases
P53779	Infectious disease: bacterial	Human Diseases
P12931	Infectious disease: bacterial	Human Diseases
P01574	Infectious disease: bacterial	Human Diseases
P25963	Infectious disease: bacterial	Human Diseases
Q14289	Infectious disease: bacterial	Human Diseases
P28482	Infectious disease: bacterial	Human Diseases
P05412	Infectious disease: bacterial	Human Diseases
P42768	Infectious disease: bacterial	Human Diseases
P02751	Infectious disease: bacterial	Human Diseases
O14920	Infectious disease: bacterial	Human Diseases
Q14116	Infectious disease: bacterial	Human Diseases
O15144	Infectious disease: bacterial	Human Diseases
P50148	Infectious disease: bacterial	Human Diseases
P06239	Infectious disease: bacterial	Human Diseases
Q14653	Infectious disease: bacterial	Human Diseases
P46734	Infectious disease: bacterial	Human Diseases
Q9Y243	Infectious disease: bacterial	Human Diseases
P08648	Infectious disease: bacterial	Human Diseases
Q9UHD2	Infectious disease: bacterial	Human Diseases
P22301	Infectious disease: bacterial	Human Diseases
P27986	Infectious disease: bacterial	Human Diseases
P53778	Infectious disease: bacterial	Human Diseases
P46108	Infectious disease: bacterial	Human Diseases
P05231	Immune system	Organismal Systems
P10145	Immune system	Organismal Systems
P42224	Immune system	Organismal Systems
Q8NHW4	Immune system	Organismal Systems
P63000	Immune system	Organismal Systems
P01375	Immune system	Organismal Systems
P16619	Immune system	Organismal Systems
P08571	Immune system	Organismal Systems
P45984	Immune system	Organismal Systems
P31751	Immune system	Organismal Systems
P19838	Immune system	Organismal Systems
P29597	Immune system	Organismal Systems
Q02750	Immune system	Organismal Systems
O15264	Immune system	Organismal Systems
P27361	Immune system	Organismal Systems
P10147	Immune system	Organismal Systems
P05013	Immune system	Organismal Systems
P45983	Immune system	Organismal Systems
Q15399	Immune system	Organismal Systems
Q9Y6K9	Immune system	Organismal Systems
Q13568	Immune system	Organismal Systems
P31749	Immune system	Organismal Systems
P05015	Immune system	Organismal Systems
P32881	Immune system	Organismal Systems
P52564	Immune system	Organismal Systems
P53779	Immune system	Organismal Systems
P01574	Immune system	Organismal Systems
P33681	Immune system	Organismal Systems
P25963	Immune system	Organismal Systems
P28482	Immune system	Organismal Systems
P05412	Immune system	Organismal Systems
P01566	Immune system	Organismal Systems
O60603	Immune system	Organismal Systems
Q07325	Immune system	Organismal Systems
Q9H0E2	Immune system	Organismal Systems
O14920	Immune system	Organismal Systems
P58753	Immune system	Organismal Systems
Q14653	Immune system	Organismal Systems
P46734	Immune system	Organismal Systems
P05014	Immune system	Organismal Systems
P01570	Immune system	Organismal Systems
Q9Y243	Immune system	Organismal Systems
P02778	Immune system	Organismal Systems
Q9UHD2	Immune system	Organismal Systems
P27986	Immune system	Organismal Systems
P53778	Immune system	Organismal Systems
P13686	Development and regeneration	Organismal Systems
P01579	Development and regeneration	Organismal Systems
P42224	Development and regeneration	Organismal Systems
P63000	Development and regeneration	Organismal Systems
P01375	Development and regeneration	Organismal Systems
A6NI73	Development and regeneration	Organismal Systems
Q16566	Development and regeneration	Organismal Systems
P14778	Development and regeneration	Organismal Systems
O75030	Development and regeneration	Organismal Systems
Q9NZC2	Development and regeneration	Organismal Systems
P43405	Development and regeneration	Organismal Systems
P45984	Development and regeneration	Organismal Systems
P06241	Development and regeneration	Organismal Systems
P31751	Development and regeneration	Organismal Systems
P19838	Development and regeneration	Organismal Systems
P36897	Development and regeneration	Organismal Systems
P29597	Development and regeneration	Organismal Systems
Q02750	Development and regeneration	Organismal Systems
O15264	Development and regeneration	Organismal Systems
P27361	Development and regeneration	Organismal Systems
P45983	Development and regeneration	Organismal Systems
Q9Y6K9	Development and regeneration	Organismal Systems
P09603	Development and regeneration	Organismal Systems
P31749	Development and regeneration	Organismal Systems
O95644	Development and regeneration	Organismal Systems
P17947	Development and regeneration	Organismal Systems
P52564	Development and regeneration	Organismal Systems
P53779	Development and regeneration	Organismal Systems
P17535	Development and regeneration	Organismal Systems
P78324	Development and regeneration	Organismal Systems
O14543	Development and regeneration	Organismal Systems
P30988	Development and regeneration	Organismal Systems
Q13501	Development and regeneration	Organismal Systems
P01574	Development and regeneration	Organismal Systems
P63098	Development and regeneration	Organismal Systems
P25963	Development and regeneration	Organismal Systems
P28482	Development and regeneration	Organismal Systems
P05412	Development and regeneration	Organismal Systems
P16885	Development and regeneration	Organismal Systems
P01137	Development and regeneration	Organismal Systems
O14920	Development and regeneration	Organismal Systems
O75022	Development and regeneration	Organismal Systems
P06239	Development and regeneration	Organismal Systems
P37231	Development and regeneration	Organismal Systems
Q9Y243	Development and regeneration	Organismal Systems
P15260	Development and regeneration	Organismal Systems
Q93084	Development and regeneration	Organismal Systems
P38484	Development and regeneration	Organismal Systems
P27986	Development and regeneration	Organismal Systems
P16220	Development and regeneration	Organismal Systems
Q15080	Development and regeneration	Organismal Systems
P53778	Development and regeneration	Organismal Systems
P13500	Immune system	Organismal Systems
P49840	Immune system	Organismal Systems
P10145	Immune system	Organismal Systems
P80098	Immune system	Organismal Systems
P09341	Immune system	Organismal Systems
P15153	Immune system	Organismal Systems
P42224	Immune system	Organismal Systems
Q8NHW4	Immune system	Organismal Systems
P49841	Immune system	Organismal Systems
P63000	Immune system	Organismal Systems
P29353	Immune system	Organismal Systems
P25098	Immune system	Organismal Systems
P40763	Immune system	Organismal Systems
P48061	Immune system	Organismal Systems
P16619	Immune system	Organismal Systems
P60953	Immune system	Organismal Systems
P17612	Immune system	Organismal Systems
Q16663	Immune system	Organismal Systems
O60674	Immune system	Organismal Systems
P78556	Immune system	Organismal Systems
Q05655	Immune system	Organismal Systems
P15056	Immune system	Organismal Systems
P31751	Immune system	Organismal Systems
P19838	Immune system	Organismal Systems
Q05397	Immune system	Organismal Systems
Q02750	Immune system	Organismal Systems
P19876	Immune system	Organismal Systems
P80162	Immune system	Organismal Systems
Q9UBI6	Immune system	Organismal Systems
P80075	Immune system	Organismal Systems
P61952	Immune system	Organismal Systems
P27361	Immune system	Organismal Systems
P10147	Immune system	Organismal Systems
Q92608	Immune system	Organismal Systems
Q9NQ66	Immune system	Organismal Systems
Q9Y6K9	Immune system	Organismal Systems
P19875	Immune system	Organismal Systems
P61586	Immune system	Organismal Systems
P31749	Immune system	Organismal Systems
Q13009	Immune system	Organismal Systems
P09769	Immune system	Organismal Systems
P46109	Immune system	Organismal Systems
P12931	Immune system	Organismal Systems
P25963	Immune system	Organismal Systems
Q14289	Immune system	Organismal Systems
P28482	Immune system	Organismal Systems
P22362	Immune system	Organismal Systems
Q99731	Immune system	Organismal Systems
P16885	Immune system	Organismal Systems
Q6S5L8	Immune system	Organismal Systems
P42768	Immune system	Organismal Systems
Q99616	Immune system	Organismal Systems
Q07325	Immune system	Organismal Systems
Q9NRJ3	Immune system	Organismal Systems
P07948	Immune system	Organismal Systems
P08754	Immune system	Organismal Systems
O14920	Immune system	Organismal Systems
P08631	Immune system	Organismal Systems
Q9Y4X3	Immune system	Organismal Systems
P50148	Immune system	Organismal Systems
Q9Y258	Immune system	Organismal Systems
O00626	Immune system	Organismal Systems
Q9Y243	Immune system	Organismal Systems
P02778	Immune system	Organismal Systems
P27986	Immune system	Organismal Systems
Q92934	Immune system	Organismal Systems
P02775	Immune system	Organismal Systems
P46108	Immune system	Organismal Systems
P10145	Signal transduction	Environmental Information Processing
P09341	Signal transduction	Environmental Information Processing
Q8NHW4	Signal transduction	Environmental Information Processing
P63279	Signal transduction	Environmental Information Processing
P01375	Signal transduction	Environmental Information Processing
P48061	Signal transduction	Environmental Information Processing
P14778	Signal transduction	Environmental Information Processing
P08571	Signal transduction	Environmental Information Processing
P43405	Signal transduction	Environmental Information Processing
Q8IUD2	Signal transduction	Environmental Information Processing
P19838	Signal transduction	Environmental Information Processing
P35354	Signal transduction	Environmental Information Processing
P29965	Signal transduction	Environmental Information Processing
P19876	Signal transduction	Environmental Information Processing
P21580	Signal transduction	Environmental Information Processing
O95999	Signal transduction	Environmental Information Processing
Q9Y6K9	Signal transduction	Environmental Information Processing
P19875	Signal transduction	Environmental Information Processing
P25963	Signal transduction	Environmental Information Processing
P01374	Signal transduction	Environmental Information Processing
Q99731	Signal transduction	Environmental Information Processing
P10415	Signal transduction	Environmental Information Processing
Q92838	Signal transduction	Environmental Information Processing
O43557	Signal transduction	Environmental Information Processing
P16885	Signal transduction	Environmental Information Processing
Q99616	Signal transduction	Environmental Information Processing
P68400	Signal transduction	Environmental Information Processing
P07948	Signal transduction	Environmental Information Processing
O14920	Signal transduction	Environmental Information Processing
Q9Y275	Signal transduction	Environmental Information Processing
P58753	Signal transduction	Environmental Information Processing
P06239	Signal transduction	Environmental Information Processing
Q13490	Signal transduction	Environmental Information Processing
P19784	Signal transduction	Environmental Information Processing
Q13077	Signal transduction	Environmental Information Processing
O15519	Signal transduction	Environmental Information Processing
O95786	Signal transduction	Environmental Information Processing
P09874	Signal transduction	Environmental Information Processing
P36941	Signal transduction	Environmental Information Processing
P05231	Infectious disease: viral	Human Diseases
P10145	Infectious disease: viral	Human Diseases
P42574	Infectious disease: viral	Human Diseases
P0CG47	Infectious disease: viral	Human Diseases
P09341	Infectious disease: viral	Human Diseases
P53805	Infectious disease: viral	Human Diseases
P42224	Infectious disease: viral	Human Diseases
P49841	Infectious disease: viral	Human Diseases
P63000	Infectious disease: viral	Human Diseases
P40763	Infectious disease: viral	Human Diseases
P15692	Infectious disease: viral	Human Diseases
P43405	Infectious disease: viral	Human Diseases
P45984	Infectious disease: viral	Human Diseases
O60674	Infectious disease: viral	Human Diseases
P49137	Infectious disease: viral	Human Diseases
P31751	Infectious disease: viral	Human Diseases
P19838	Infectious disease: viral	Human Diseases
P35354	Infectious disease: viral	Human Diseases
P01024	Infectious disease: viral	Human Diseases
Q92793	Infectious disease: viral	Human Diseases
P29597	Infectious disease: viral	Human Diseases
Q02750	Infectious disease: viral	Human Diseases
P19876	Infectious disease: viral	Human Diseases
Q9UBI6	Infectious disease: viral	Human Diseases
P61952	Infectious disease: viral	Human Diseases
O15264	Infectious disease: viral	Human Diseases
P27361	Infectious disease: viral	Human Diseases
P01127	Infectious disease: viral	Human Diseases
P05013	Infectious disease: viral	Human Diseases
P45983	Infectious disease: viral	Human Diseases
Q9Y6K9	Infectious disease: viral	Human Diseases
P19875	Infectious disease: viral	Human Diseases
Q92478	Infectious disease: viral	Human Diseases
P31749	Infectious disease: viral	Human Diseases
O95644	Infectious disease: viral	Human Diseases
P05015	Infectious disease: viral	Human Diseases
P35222	Infectious disease: viral	Human Diseases
P32881	Infectious disease: viral	Human Diseases
P04637	Infectious disease: viral	Human Diseases
P52564	Infectious disease: viral	Human Diseases
P53779	Infectious disease: viral	Human Diseases
P12931	Infectious disease: viral	Human Diseases
P01574	Infectious disease: viral	Human Diseases
P63098	Infectious disease: viral	Human Diseases
P25963	Infectious disease: viral	Human Diseases
P28482	Infectious disease: viral	Human Diseases
Q9NT62	Infectious disease: viral	Human Diseases
P05412	Infectious disease: viral	Human Diseases
P01566	Infectious disease: viral	Human Diseases
P06400	Infectious disease: viral	Human Diseases
P16885	Infectious disease: viral	Human Diseases
P07948	Infectious disease: viral	Human Diseases
O14920	Infectious disease: viral	Human Diseases
P08631	Infectious disease: viral	Human Diseases
P62979	Infectious disease: viral	Human Diseases
Q29980	Infectious disease: viral	Human Diseases
Q14653	Infectious disease: viral	Human Diseases
P05014	Infectious disease: viral	Human Diseases
P01570	Infectious disease: viral	Human Diseases
Q9H492	Infectious disease: viral	Human Diseases
Q9Y243	Infectious disease: viral	Human Diseases
P15260	Infectious disease: viral	Human Diseases
P99999	Infectious disease: viral	Human Diseases
Q9UHD2	Infectious disease: viral	Human Diseases
Q14934	Infectious disease: viral	Human Diseases
P27986	Infectious disease: viral	Human Diseases
P16220	Infectious disease: viral	Human Diseases
Q16665	Infectious disease: viral	Human Diseases
P25445	Infectious disease: viral	Human Diseases
P53778	Infectious disease: viral	Human Diseases
P13747	Infectious disease: viral	Human Diseases
Q06124	Nervous system	Organismal Systems
Q9UK32	Nervous system	Organismal Systems
P49841	Nervous system	Organismal Systems
P63000	Nervous system	Organismal Systems
Q13163	Nervous system	Organismal Systems
P29353	Nervous system	Organismal Systems
P51812	Nervous system	Organismal Systems
Q16566	Nervous system	Organismal Systems
P60953	Nervous system	Organismal Systems
Q15418	Nervous system	Organismal Systems
P45984	Nervous system	Organismal Systems
P49137	Nervous system	Organismal Systems
Q05655	Nervous system	Organismal Systems
P15056	Nervous system	Organismal Systems
P31751	Nervous system	Organismal Systems
P19838	Nervous system	Organismal Systems
Q9Y5V3	Nervous system	Organismal Systems
Q9UKN5	Nervous system	Organismal Systems
Q02750	Nervous system	Organismal Systems
O15264	Nervous system	Organismal Systems
P27361	Nervous system	Organismal Systems
Q16288	Nervous system	Organismal Systems
P01138	Nervous system	Organismal Systems
P45983	Nervous system	Organismal Systems
P08138	Nervous system	Organismal Systems
P52565	Nervous system	Organismal Systems
P62258	Nervous system	Organismal Systems
P61586	Nervous system	Organismal Systems
P31749	Nervous system	Organismal Systems
P20783	Nervous system	Organismal Systems
P46109	Nervous system	Organismal Systems
P04637	Nervous system	Organismal Systems
P53779	Nervous system	Organismal Systems
P25963	Nervous system	Organismal Systems
P28482	Nervous system	Organismal Systems
P05412	Nervous system	Organismal Systems
P10415	Nervous system	Organismal Systems
P16885	Nervous system	Organismal Systems
O43353	Nervous system	Organismal Systems
Q6S5L8	Nervous system	Organismal Systems
Q99759	Nervous system	Organismal Systems
O14920	Nervous system	Organismal Systems
Q9Y243	Nervous system	Organismal Systems
P27986	Nervous system	Organismal Systems
O15530	Nervous system	Organismal Systems
Q92934	Nervous system	Organismal Systems
P53778	Nervous system	Organismal Systems
P46108	Nervous system	Organismal Systems
P05231	Cardiovascular disease	Human Diseases
P13500	Cardiovascular disease	Human Diseases
P10145	Cardiovascular disease	Human Diseases
P42574	Cardiovascular disease	Human Diseases
P09341	Cardiovascular disease	Human Diseases
P49841	Cardiovascular disease	Human Diseases
P05198	Cardiovascular disease	Human Diseases
P63000	Cardiovascular disease	Human Diseases
P01375	Cardiovascular disease	Human Diseases
P40763	Cardiovascular disease	Human Diseases
P08238	Cardiovascular disease	Human Diseases
Q92888	Cardiovascular disease	Human Diseases
P16619	Cardiovascular disease	Human Diseases
P60953	Cardiovascular disease	Human Diseases
P08571	Cardiovascular disease	Human Diseases
P45984	Cardiovascular disease	Human Diseases
O60674	Cardiovascular disease	Human Diseases
P17066	Cardiovascular disease	Human Diseases
P31751	Cardiovascular disease	Human Diseases
P19838	Cardiovascular disease	Human Diseases
Q05397	Cardiovascular disease	Human Diseases
P29965	Cardiovascular disease	Human Diseases
P0DMV8	Cardiovascular disease	Human Diseases
P19876	Cardiovascular disease	Human Diseases
O15264	Cardiovascular disease	Human Diseases
P27361	Cardiovascular disease	Human Diseases
P10147	Cardiovascular disease	Human Diseases
P05013	Cardiovascular disease	Human Diseases
P45983	Cardiovascular disease	Human Diseases
Q9NQ66	Cardiovascular disease	Human Diseases
O14727	Cardiovascular disease	Human Diseases
Q9Y6K9	Cardiovascular disease	Human Diseases
P19875	Cardiovascular disease	Human Diseases
P61586	Cardiovascular disease	Human Diseases
P31749	Cardiovascular disease	Human Diseases
O95644	Cardiovascular disease	Human Diseases
P05015	Cardiovascular disease	Human Diseases
P07900	Cardiovascular disease	Human Diseases
Q9ULZ3	Cardiovascular disease	Human Diseases
P32881	Cardiovascular disease	Human Diseases
P04637	Cardiovascular disease	Human Diseases
P52564	Cardiovascular disease	Human Diseases
P53779	Cardiovascular disease	Human Diseases
P14780	Cardiovascular disease	Human Diseases
P11142	Cardiovascular disease	Human Diseases
P12931	Cardiovascular disease	Human Diseases
P16671	Cardiovascular disease	Human Diseases
P01574	Cardiovascular disease	Human Diseases
P63098	Cardiovascular disease	Human Diseases
P25963	Cardiovascular disease	Human Diseases
P28482	Cardiovascular disease	Human Diseases
P05412	Cardiovascular disease	Human Diseases
P01566	Cardiovascular disease	Human Diseases
O75460	Cardiovascular disease	Human Diseases
P10415	Cardiovascular disease	Human Diseases
O60603	Cardiovascular disease	Human Diseases
P78380	Cardiovascular disease	Human Diseases
P07948	Cardiovascular disease	Human Diseases
O14920	Cardiovascular disease	Human Diseases
P98155	Cardiovascular disease	Human Diseases
Q96HE7	Cardiovascular disease	Human Diseases
Q14116	Cardiovascular disease	Human Diseases
P58753	Cardiovascular disease	Human Diseases
P37231	Cardiovascular disease	Human Diseases
Q14653	Cardiovascular disease	Human Diseases
P46734	Cardiovascular disease	Human Diseases
P05014	Cardiovascular disease	Human Diseases
P01570	Cardiovascular disease	Human Diseases
Q9Y243	Cardiovascular disease	Human Diseases
P99999	Cardiovascular disease	Human Diseases
Q9UHD2	Cardiovascular disease	Human Diseases
Q92844	Cardiovascular disease	Human Diseases
P27986	Cardiovascular disease	Human Diseases
O15530	Cardiovascular disease	Human Diseases
Q92934	Cardiovascular disease	Human Diseases
P25445	Cardiovascular disease	Human Diseases
Q15080	Cardiovascular disease	Human Diseases
P53778	Cardiovascular disease	Human Diseases
Q7LBR1	Transport and catabolism	Cellular Processes
P20339	Transport and catabolism	Cellular Processes
Q9BY43	Transport and catabolism	Cellular Processes
P50570	Transport and catabolism	Cellular Processes
P31785	Transport and catabolism	Cellular Processes
Q5SW96	Transport and catabolism	Cellular Processes
P61020	Transport and catabolism	Cellular Processes
O43739	Transport and catabolism	Cellular Processes
Q9HD42	Transport and catabolism	Cellular Processes
P51149	Transport and catabolism	Cellular Processes
P51148	Transport and catabolism	Cellular Processes
Q8N6T3	Transport and catabolism	Cellular Processes
O14964	Transport and catabolism	Cellular Processes
P52907	Transport and catabolism	Cellular Processes
P25098	Transport and catabolism	Cellular Processes
Q9H223	Transport and catabolism	Cellular Processes
P60953	Transport and catabolism	Cellular Processes
Q9Y5X3	Transport and catabolism	Cellular Processes
P41743	Transport and catabolism	Cellular Processes
O95630	Transport and catabolism	Cellular Processes
O15145	Transport and catabolism	Cellular Processes
P84077	Transport and catabolism	Cellular Processes
Q15796	Transport and catabolism	Cellular Processes
P62330	Transport and catabolism	Cellular Processes
P17066	Transport and catabolism	Cellular Processes
Q9H0M0	Transport and catabolism	Cellular Processes
P36897	Transport and catabolism	Cellular Processes
P22681	Transport and catabolism	Cellular Processes
Q9UQN3	Transport and catabolism	Cellular Processes
P47756	Transport and catabolism	Cellular Processes
P0DMV8	Transport and catabolism	Cellular Processes
P61204	Transport and catabolism	Cellular Processes
Q15438	Transport and catabolism	Cellular Processes
Q9Y371	Transport and catabolism	Cellular Processes
Q9NR46	Transport and catabolism	Cellular Processes
O60493	Transport and catabolism	Cellular Processes
O15143	Transport and catabolism	Cellular Processes
P61586	Transport and catabolism	Cellular Processes
A5PKW4	Transport and catabolism	Cellular Processes
Q96B97	Transport and catabolism	Cellular Processes
Q99490	Transport and catabolism	Cellular Processes
Q15057	Transport and catabolism	Cellular Processes
P51636	Transport and catabolism	Cellular Processes
Q9UIA0	Transport and catabolism	Cellular Processes
P11142	Transport and catabolism	Cellular Processes
Q9UL26	Transport and catabolism	Cellular Processes
P12931	Transport and catabolism	Cellular Processes
Q5T4F4	Transport and catabolism	Cellular Processes
Q96P47	Transport and catabolism	Cellular Processes
Q9UBC2	Transport and catabolism	Cellular Processes
P63010	Transport and catabolism	Cellular Processes
Q15907	Transport and catabolism	Cellular Processes
Q13596	Transport and catabolism	Cellular Processes
Q13636	Transport and catabolism	Cellular Processes
Q8WUM4	Transport and catabolism	Cellular Processes
Q9HCE7	Transport and catabolism	Cellular Processes
O15144	Transport and catabolism	Cellular Processes
Q8TDY4	Transport and catabolism	Cellular Processes
Q4G0F5	Transport and catabolism	Cellular Processes
P20338	Transport and catabolism	Cellular Processes
P41439	Transport and catabolism	Cellular Processes
Q15075	Transport and catabolism	Cellular Processes
Q8IYB5	Transport and catabolism	Cellular Processes
O75436	Transport and catabolism	Cellular Processes
Q99418	Transport and catabolism	Cellular Processes
P22607	Transport and catabolism	Cellular Processes
Q9H4M9	Transport and catabolism	Cellular Processes
Q96H20	Transport and catabolism	Cellular Processes
Q8N0X7	Transport and catabolism	Cellular Processes
P18085	Transport and catabolism	Cellular Processes
P21802	Transport and catabolism	Cellular Processes
Q9BRG1	Transport and catabolism	Cellular Processes
Q9UBQ0	Transport and catabolism	Cellular Processes
P49418	Transport and catabolism	Cellular Processes
P09496	Transport and catabolism	Cellular Processes
P13747	Transport and catabolism	Cellular Processes
Q15276	Transport and catabolism	Cellular Processes
P13500	Cardiovascular disease	Human Diseases
P01579	Cardiovascular disease	Human Diseases
P15153	Cardiovascular disease	Human Diseases
P63000	Cardiovascular disease	Human Diseases
P01375	Cardiovascular disease	Human Diseases
Q13163	Cardiovascular disease	Human Diseases
P09211	Cardiovascular disease	Human Diseases
P08238	Cardiovascular disease	Human Diseases
Q14145	Cardiovascular disease	Human Diseases
P14778	Cardiovascular disease	Human Diseases
P15692	Cardiovascular disease	Human Diseases
P45984	Cardiovascular disease	Human Diseases
P31751	Cardiovascular disease	Human Diseases
P19838	Cardiovascular disease	Human Diseases
Q05397	Cardiovascular disease	Human Diseases
P61956	Cardiovascular disease	Human Diseases
O15264	Cardiovascular disease	Human Diseases
P01127	Cardiovascular disease	Human Diseases
P45983	Cardiovascular disease	Human Diseases
Q9Y6K9	Cardiovascular disease	Human Diseases
P61586	Cardiovascular disease	Human Diseases
P31749	Cardiovascular disease	Human Diseases
P07900	Cardiovascular disease	Human Diseases
P35222	Cardiovascular disease	Human Diseases
P04085	Cardiovascular disease	Human Diseases
P46439	Cardiovascular disease	Human Diseases
P51636	Cardiovascular disease	Human Diseases
P04637	Cardiovascular disease	Human Diseases
P52564	Cardiovascular disease	Human Diseases
P53779	Cardiovascular disease	Human Diseases
P14780	Cardiovascular disease	Human Diseases
P15559	Cardiovascular disease	Human Diseases
P12931	Cardiovascular disease	Human Diseases
Q13501	Cardiovascular disease	Human Diseases
P36894	Cardiovascular disease	Human Diseases
P05412	Cardiovascular disease	Human Diseases
P10415	Cardiovascular disease	Human Diseases
O15217	Cardiovascular disease	Human Diseases
P30711	Cardiovascular disease	Human Diseases
O14920	Cardiovascular disease	Human Diseases
P78417	Cardiovascular disease	Human Diseases
P09601	Cardiovascular disease	Human Diseases
P0CG30	Cardiovascular disease	Human Diseases
P12644	Cardiovascular disease	Human Diseases
P35052	Cardiovascular disease	Human Diseases
Q9Y243	Cardiovascular disease	Human Diseases
P27986	Cardiovascular disease	Human Diseases
P55854	Cardiovascular disease	Human Diseases
Q6EEV6	Cardiovascular disease	Human Diseases
P53778	Cardiovascular disease	Human Diseases
Q13705	Cardiovascular disease	Human Diseases
Q06124	Cancer: overview	Human Diseases
P01579	Cancer: overview	Human Diseases
P42224	Cancer: overview	Human Diseases
P23443	Cancer: overview	Human Diseases
P40763	Cancer: overview	Human Diseases
O60674	Cancer: overview	Human Diseases
P31751	Cancer: overview	Human Diseases
P19838	Cancer: overview	Human Diseases
Q02750	Cancer: overview	Human Diseases
O15264	Cancer: overview	Human Diseases
P27361	Cancer: overview	Human Diseases
Q9Y6K9	Cancer: overview	Human Diseases
P31749	Cancer: overview	Human Diseases
O95644	Cancer: overview	Human Diseases
P52564	Cancer: overview	Human Diseases
Q9NR55	Cancer: overview	Human Diseases
P63098	Cancer: overview	Human Diseases
P25963	Cancer: overview	Human Diseases
P28482	Cancer: overview	Human Diseases
P05412	Cancer: overview	Human Diseases
P68400	Cancer: overview	Human Diseases
O60603	Cancer: overview	Human Diseases
Q99759	Cancer: overview	Human Diseases
P20963	Cancer: overview	Human Diseases
P29350	Cancer: overview	Human Diseases
O14920	Cancer: overview	Human Diseases
P60484	Cancer: overview	Human Diseases
P58753	Cancer: overview	Human Diseases
P06239	Cancer: overview	Human Diseases
P46734	Cancer: overview	Human Diseases
Q9Y243	Cancer: overview	Human Diseases
P19784	Cancer: overview	Human Diseases
P15260	Cancer: overview	Human Diseases
Q16520	Cancer: overview	Human Diseases
P38484	Cancer: overview	Human Diseases
P27986	Cancer: overview	Human Diseases
Q16665	Cancer: overview	Human Diseases
P53778	Cancer: overview	Human Diseases
Q06124	Development and regeneration	Organismal Systems
P15153	Development and regeneration	Organismal Systems
P49841	Development and regeneration	Organismal Systems
P63000	Development and regeneration	Organismal Systems
P18075	Development and regeneration	Organismal Systems
P48061	Development and regeneration	Organismal Systems
P60953	Development and regeneration	Organismal Systems
P54756	Development and regeneration	Organismal Systems
P06241	Development and regeneration	Organismal Systems
P29323	Development and regeneration	Organismal Systems
Q05397	Development and regeneration	Organismal Systems
O94813	Development and regeneration	Organismal Systems
P23528	Development and regeneration	Organismal Systems
P52799	Development and regeneration	Organismal Systems
Q9Y6N7	Development and regeneration	Organismal Systems
Q13591	Development and regeneration	Organismal Systems
P27361	Development and regeneration	Organismal Systems
P61586	Development and regeneration	Organismal Systems
O15197	Development and regeneration	Organismal Systems
P54764	Development and regeneration	Organismal Systems
Q15465	Development and regeneration	Organismal Systems
O75044	Development and regeneration	Organismal Systems
Q15768	Development and regeneration	Organismal Systems
P12931	Development and regeneration	Organismal Systems
P19105	Development and regeneration	Organismal Systems
O15041	Development and regeneration	Organismal Systems
Q13214	Development and regeneration	Organismal Systems
P63098	Development and regeneration	Organismal Systems
P24844	Development and regeneration	Organismal Systems
P16333	Development and regeneration	Organismal Systems
Q9BPU6	Development and regeneration	Organismal Systems
Q9H1J7	Development and regeneration	Organismal Systems
P28482	Development and regeneration	Organismal Systems
Q9HBW1	Development and regeneration	Organismal Systems
Q15375	Development and regeneration	Organismal Systems
P16885	Development and regeneration	Organismal Systems
O14950	Development and regeneration	Organismal Systems
Q6UXZ4	Development and regeneration	Organismal Systems
O94929	Development and regeneration	Organismal Systems
P08754	Development and regeneration	Organismal Systems
Q9UF33	Development and regeneration	Organismal Systems
Q9BWV1	Development and regeneration	Organismal Systems
P54760	Development and regeneration	Organismal Systems
O95631	Development and regeneration	Organismal Systems
Q13418	Development and regeneration	Organismal Systems
P32004	Development and regeneration	Organismal Systems
Q92854	Development and regeneration	Organismal Systems
Q8IZJ1	Development and regeneration	Organismal Systems
P34925	Development and regeneration	Organismal Systems
P49796	Development and regeneration	Organismal Systems
Q7Z4P5	Development and regeneration	Organismal Systems
O14786	Development and regeneration	Organismal Systems
Q02045	Development and regeneration	Organismal Systems
Q9HCK4	Development and regeneration	Organismal Systems
Q14934	Development and regeneration	Organismal Systems
P27986	Development and regeneration	Organismal Systems
O15530	Development and regeneration	Organismal Systems
P29320	Development and regeneration	Organismal Systems
Q9HCM2	Development and regeneration	Organismal Systems
P52803	Development and regeneration	Organismal Systems
Q9NPR2	Development and regeneration	Organismal Systems
O95754	Development and regeneration	Organismal Systems
P05231	Immune system	Organismal Systems
P13500	Immune system	Organismal Systems
P10145	Immune system	Organismal Systems
P09341	Immune system	Organismal Systems
P42224	Immune system	Organismal Systems
P01375	Immune system	Organismal Systems
P32455	Immune system	Organismal Systems
O14862	Immune system	Organismal Systems
Q8TDX7	Immune system	Organismal Systems
P08238	Immune system	Organismal Systems
Q16666	Immune system	Organismal Systems
P45984	Immune system	Organismal Systems
Q05655	Immune system	Organismal Systems
P19838	Immune system	Organismal Systems
P29597	Immune system	Organismal Systems
P19876	Immune system	Organismal Systems
O15264	Immune system	Organismal Systems
P27361	Immune system	Organismal Systems
P05013	Immune system	Organismal Systems
P45983	Immune system	Organismal Systems
Q9NQ66	Immune system	Organismal Systems
P21580	Immune system	Organismal Systems
Q9Y6K9	Immune system	Organismal Systems
P19875	Immune system	Organismal Systems
P62258	Immune system	Organismal Systems
P61586	Immune system	Organismal Systems
P05015	Immune system	Organismal Systems
P07900	Immune system	Organismal Systems
P51878	Immune system	Organismal Systems
Q9ULZ3	Immune system	Organismal Systems
P32881	Immune system	Organismal Systems
P53779	Immune system	Organismal Systems
Q9H1Y0	Immune system	Organismal Systems
Q9H3M7	Immune system	Organismal Systems
P01574	Immune system	Organismal Systems
P25963	Immune system	Organismal Systems
P81534	Immune system	Organismal Systems
P28482	Immune system	Organismal Systems
P05412	Immune system	Organismal Systems
P01566	Immune system	Organismal Systems
P10415	Immune system	Organismal Systems
Q8WXC3	Immune system	Organismal Systems
O43353	Immune system	Organismal Systems
Q9C000	Immune system	Organismal Systems
O95166	Immune system	Organismal Systems
O14920	Immune system	Organismal Systems
Q14116	Immune system	Organismal Systems
P32456	Immune system	Organismal Systems
Q14653	Immune system	Organismal Systems
P49662	Immune system	Organismal Systems
P05014	Immune system	Organismal Systems
P49913	Immune system	Organismal Systems
Q13490	Immune system	Organismal Systems
P01570	Immune system	Organismal Systems
Q9H492	Immune system	Organismal Systems
P57730	Immune system	Organismal Systems
P59665	Immune system	Organismal Systems
Q9UHD2	Immune system	Organismal Systems
Q92844	Immune system	Organismal Systems
P53778	Immune system	Organismal Systems
P20339	Infectious disease: bacterial	Human Diseases
P05231	Infectious disease: bacterial	Human Diseases
P50570	Infectious disease: bacterial	Human Diseases
P10145	Infectious disease: bacterial	Human Diseases
P23396	Infectious disease: bacterial	Human Diseases
P42574	Infectious disease: bacterial	Human Diseases
P61020	Infectious disease: bacterial	Human Diseases
Q96NA2	Infectious disease: bacterial	Human Diseases
O43739	Infectious disease: bacterial	Human Diseases
P51149	Infectious disease: bacterial	Human Diseases
P51148	Infectious disease: bacterial	Human Diseases
P63000	Infectious disease: bacterial	Human Diseases
P01375	Infectious disease: bacterial	Human Diseases
Q9Y613	Infectious disease: bacterial	Human Diseases
P08238	Infectious disease: bacterial	Human Diseases
P60953	Infectious disease: bacterial	Human Diseases
P60903	Infectious disease: bacterial	Human Diseases
P08571	Infectious disease: bacterial	Human Diseases
P45984	Infectious disease: bacterial	Human Diseases
Q96JJ3	Infectious disease: bacterial	Human Diseases
O15145	Infectious disease: bacterial	Human Diseases
P84077	Infectious disease: bacterial	Human Diseases
P11233	Infectious disease: bacterial	Human Diseases
O43237	Infectious disease: bacterial	Human Diseases
P62330	Infectious disease: bacterial	Human Diseases
P21333	Infectious disease: bacterial	Human Diseases
P31751	Infectious disease: bacterial	Human Diseases
P19838	Infectious disease: bacterial	Human Diseases
Q07866	Infectious disease: bacterial	Human Diseases
Q02750	Infectious disease: bacterial	Human Diseases
Q15438	Infectious disease: bacterial	Human Diseases
P63172	Infectious disease: bacterial	Human Diseases
O15264	Infectious disease: bacterial	Human Diseases
P27361	Infectious disease: bacterial	Human Diseases
P45983	Infectious disease: bacterial	Human Diseases
Q9UPT5	Infectious disease: bacterial	Human Diseases
Q9Y6K9	Infectious disease: bacterial	Human Diseases
O15143	Infectious disease: bacterial	Human Diseases
P61586	Infectious disease: bacterial	Human Diseases
P31749	Infectious disease: bacterial	Human Diseases
P07900	Infectious disease: bacterial	Human Diseases
P51878	Infectious disease: bacterial	Human Diseases
P35222	Infectious disease: bacterial	Human Diseases
Q9ULZ3	Infectious disease: bacterial	Human Diseases
P07355	Infectious disease: bacterial	Human Diseases
P52564	Infectious disease: bacterial	Human Diseases
P53779	Infectious disease: bacterial	Human Diseases
Q9UIA0	Infectious disease: bacterial	Human Diseases
P62745	Infectious disease: bacterial	Human Diseases
P19105	Infectious disease: bacterial	Human Diseases
P25963	Infectious disease: bacterial	Human Diseases
P24844	Infectious disease: bacterial	Human Diseases
P28482	Infectious disease: bacterial	Human Diseases
P05412	Infectious disease: bacterial	Human Diseases
P10415	Infectious disease: bacterial	Human Diseases
O14950	Infectious disease: bacterial	Human Diseases
O43353	Infectious disease: bacterial	Human Diseases
Q96BM9	Infectious disease: bacterial	Human Diseases
O60499	Infectious disease: bacterial	Human Diseases
O60603	Infectious disease: bacterial	Human Diseases
P35080	Infectious disease: bacterial	Human Diseases
O14920	Infectious disease: bacterial	Human Diseases
Q8NHR9	Infectious disease: bacterial	Human Diseases
Q14116	Infectious disease: bacterial	Human Diseases
O15144	Infectious disease: bacterial	Human Diseases
O00399	Infectious disease: bacterial	Human Diseases
P58753	Infectious disease: bacterial	Human Diseases
P46734	Infectious disease: bacterial	Human Diseases
P49662	Infectious disease: bacterial	Human Diseases
Q13490	Infectious disease: bacterial	Human Diseases
Q9Y243	Infectious disease: bacterial	Human Diseases
P99999	Infectious disease: bacterial	Human Diseases
Q99418	Infectious disease: bacterial	Human Diseases
Q13561	Infectious disease: bacterial	Human Diseases
Q02045	Infectious disease: bacterial	Human Diseases
P53778	Infectious disease: bacterial	Human Diseases
Q9Y6G9	Infectious disease: bacterial	Human Diseases
P06730	Drug resistance: antineoplastic	Human Diseases
P05231	Drug resistance: antineoplastic	Human Diseases
P23443	Drug resistance: antineoplastic	Human Diseases
P49841	Drug resistance: antineoplastic	Human Diseases
P29353	Drug resistance: antineoplastic	Human Diseases
P40763	Drug resistance: antineoplastic	Human Diseases
P15692	Drug resistance: antineoplastic	Human Diseases
P05019	Drug resistance: antineoplastic	Human Diseases
O60674	Drug resistance: antineoplastic	Human Diseases
P15056	Drug resistance: antineoplastic	Human Diseases
P31751	Drug resistance: antineoplastic	Human Diseases
Q02750	Drug resistance: antineoplastic	Human Diseases
P27361	Drug resistance: antineoplastic	Human Diseases
P01127	Drug resistance: antineoplastic	Human Diseases
P31749	Drug resistance: antineoplastic	Human Diseases
P04085	Drug resistance: antineoplastic	Human Diseases
P12931	Drug resistance: antineoplastic	Human Diseases
O60573	Drug resistance: antineoplastic	Human Diseases
P28482	Drug resistance: antineoplastic	Human Diseases
P10415	Drug resistance: antineoplastic	Human Diseases
P16885	Drug resistance: antineoplastic	Human Diseases
Q6S5L8	Drug resistance: antineoplastic	Human Diseases
P21860	Drug resistance: antineoplastic	Human Diseases
P60484	Drug resistance: antineoplastic	Human Diseases
P05129	Drug resistance: antineoplastic	Human Diseases
Q9GZP0	Drug resistance: antineoplastic	Human Diseases
P09619	Drug resistance: antineoplastic	Human Diseases
Q9Y243	Drug resistance: antineoplastic	Human Diseases
P14210	Drug resistance: antineoplastic	Human Diseases
P22607	Drug resistance: antineoplastic	Human Diseases
P27986	Drug resistance: antineoplastic	Human Diseases
P21802	Drug resistance: antineoplastic	Human Diseases
Q92934	Drug resistance: antineoplastic	Human Diseases
O14511	Drug resistance: antineoplastic	Human Diseases
P05231	Infectious disease: bacterial	Human Diseases
P10145	Infectious disease: bacterial	Human Diseases
P42574	Infectious disease: bacterial	Human Diseases
P09341	Infectious disease: bacterial	Human Diseases
P11215	Infectious disease: bacterial	Human Diseases
P01375	Infectious disease: bacterial	Human Diseases
P55072	Infectious disease: bacterial	Human Diseases
P08571	Infectious disease: bacterial	Human Diseases
P84077	Infectious disease: bacterial	Human Diseases
P17066	Infectious disease: bacterial	Human Diseases
P68104	Infectious disease: bacterial	Human Diseases
P19838	Infectious disease: bacterial	Human Diseases
P01024	Infectious disease: bacterial	Human Diseases
P0DMV8	Infectious disease: bacterial	Human Diseases
Q00613	Infectious disease: bacterial	Human Diseases
P19876	Infectious disease: bacterial	Human Diseases
P05107	Infectious disease: bacterial	Human Diseases
Q9NR31	Infectious disease: bacterial	Human Diseases
O14727	Infectious disease: bacterial	Human Diseases
P19875	Infectious disease: bacterial	Human Diseases
Q9ULZ3	Infectious disease: bacterial	Human Diseases
P11142	Infectious disease: bacterial	Human Diseases
P25963	Infectious disease: bacterial	Human Diseases
O60603	Infectious disease: bacterial	Human Diseases
Q14116	Infectious disease: bacterial	Human Diseases
P99999	Infectious disease: bacterial	Human Diseases
P05231	Infectious disease: viral	Human Diseases
P63244	Infectious disease: viral	Human Diseases
P31785	Infectious disease: viral	Human Diseases
P42574	Infectious disease: viral	Human Diseases
P42224	Infectious disease: viral	Human Diseases
P49841	Infectious disease: viral	Human Diseases
P05198	Infectious disease: viral	Human Diseases
P46527	Infectious disease: viral	Human Diseases
P40763	Infectious disease: viral	Human Diseases
P45984	Infectious disease: viral	Human Diseases
P17066	Infectious disease: viral	Human Diseases
P31751	Infectious disease: viral	Human Diseases
P19838	Infectious disease: viral	Human Diseases
P0DMV8	Infectious disease: viral	Human Diseases
P29597	Infectious disease: viral	Human Diseases
P24941	Infectious disease: viral	Human Diseases
P05013	Infectious disease: viral	Human Diseases
P45983	Infectious disease: viral	Human Diseases
P21580	Infectious disease: viral	Human Diseases
P60568	Infectious disease: viral	Human Diseases
O14727	Infectious disease: viral	Human Diseases
Q9Y6K9	Infectious disease: viral	Human Diseases
P31749	Infectious disease: viral	Human Diseases
P05015	Infectious disease: viral	Human Diseases
P32881	Infectious disease: viral	Human Diseases
P04637	Infectious disease: viral	Human Diseases
P53779	Infectious disease: viral	Human Diseases
P11142	Infectious disease: viral	Human Diseases
P15529	Infectious disease: viral	Human Diseases
P01574	Infectious disease: viral	Human Diseases
P25963	Infectious disease: viral	Human Diseases
P05412	Infectious disease: viral	Human Diseases
P01566	Infectious disease: viral	Human Diseases
P10415	Infectious disease: viral	Human Diseases
P20591	Infectious disease: viral	Human Diseases
P68400	Infectious disease: viral	Human Diseases
O60603	Infectious disease: viral	Human Diseases
O14920	Infectious disease: viral	Human Diseases
Q9BYX4	Infectious disease: viral	Human Diseases
Q9NNX6	Infectious disease: viral	Human Diseases
Q14653	Infectious disease: viral	Human Diseases
P05014	Infectious disease: viral	Human Diseases
P01570	Infectious disease: viral	Human Diseases
Q9Y243	Infectious disease: viral	Human Diseases
P19784	Infectious disease: viral	Human Diseases
P99999	Infectious disease: viral	Human Diseases
Q9UHD2	Infectious disease: viral	Human Diseases
O95786	Infectious disease: viral	Human Diseases
P27986	Infectious disease: viral	Human Diseases
Q92934	Infectious disease: viral	Human Diseases
P25445	Infectious disease: viral	Human Diseases
Q9NQX3	Metabolism of cofactors and vitamins	Metabolism
P16152	Metabolism of cofactors and vitamins	Metabolism
Q03393	Metabolism of cofactors and vitamins	Metabolism
Q9H0N5	Metabolism of cofactors and vitamins	Metabolism
P00374	Metabolism of cofactors and vitamins	Metabolism
P05186	Metabolism of cofactors and vitamins	Metabolism
P05187	Metabolism of cofactors and vitamins	Metabolism
P09417	Metabolism of cofactors and vitamins	Metabolism
P17752	Metabolism of cofactors and vitamins	Metabolism
P30793	Metabolism of cofactors and vitamins	Metabolism
P15121	Metabolism of cofactors and vitamins	Metabolism
P42330	Metabolism of cofactors and vitamins	Metabolism
Q92820	Metabolism of cofactors and vitamins	Metabolism
P10696	Metabolism of cofactors and vitamins	Metabolism
P56962	Folding, sorting and degradation	Genetic Information Processing
Q9BV40	Folding, sorting and degradation	Genetic Information Processing
O95249	Folding, sorting and degradation	Genetic Information Processing
O15400	Folding, sorting and degradation	Genetic Information Processing
O95721	Folding, sorting and degradation	Genetic Information Processing
Q12846	Folding, sorting and degradation	Genetic Information Processing
P32856	Folding, sorting and degradation	Genetic Information Processing
O75379	Folding, sorting and degradation	Genetic Information Processing
Q15836	Folding, sorting and degradation	Genetic Information Processing
Q16623	Folding, sorting and degradation	Genetic Information Processing
Q9UEU0	Folding, sorting and degradation	Genetic Information Processing
P63027	Folding, sorting and degradation	Genetic Information Processing
Q9P2W9	Folding, sorting and degradation	Genetic Information Processing
Q9UNK0	Folding, sorting and degradation	Genetic Information Processing
O00161	Folding, sorting and degradation	Genetic Information Processing
Q13277	Folding, sorting and degradation	Genetic Information Processing
O43320	Signal transduction	Environmental Information Processing
P11215	Signal transduction	Environmental Information Processing
P15153	Signal transduction	Environmental Information Processing
P10767	Signal transduction	Environmental Information Processing
P21781	Signal transduction	Environmental Information Processing
P63000	Signal transduction	Environmental Information Processing
P55075	Signal transduction	Environmental Information Processing
Q9UI08	Signal transduction	Environmental Information Processing
P60953	Signal transduction	Environmental Information Processing
P15692	Signal transduction	Environmental Information Processing
P41743	Signal transduction	Environmental Information Processing
P49767	Signal transduction	Environmental Information Processing
P05019	Signal transduction	Environmental Information Processing
P11233	Signal transduction	Environmental Information Processing
P15056	Signal transduction	Environmental Information Processing
P31751	Signal transduction	Environmental Information Processing
O95467	Signal transduction	Environmental Information Processing
Q02750	Signal transduction	Environmental Information Processing
P05107	Signal transduction	Environmental Information Processing
O15264	Signal transduction	Environmental Information Processing
P27361	Signal transduction	Environmental Information Processing
P01127	Signal transduction	Environmental Information Processing
P01138	Signal transduction	Environmental Information Processing
Q9NQ66	Signal transduction	Environmental Information Processing
P31371	Signal transduction	Environmental Information Processing
P08138	Signal transduction	Environmental Information Processing
Q15389	Signal transduction	Environmental Information Processing
P09603	Signal transduction	Environmental Information Processing
P61586	Signal transduction	Environmental Information Processing
P31749	Signal transduction	Environmental Information Processing
Q13009	Signal transduction	Environmental Information Processing
P35222	Signal transduction	Environmental Information Processing
P04085	Signal transduction	Environmental Information Processing
P21583	Signal transduction	Environmental Information Processing
P46109	Signal transduction	Environmental Information Processing
P50552	Signal transduction	Environmental Information Processing
P52564	Signal transduction	Environmental Information Processing
P12931	Signal transduction	Environmental Information Processing
O76093	Signal transduction	Environmental Information Processing
P28482	Signal transduction	Environmental Information Processing
Q86UL8	Signal transduction	Environmental Information Processing
P12830	Signal transduction	Environmental Information Processing
Q92565	Signal transduction	Environmental Information Processing
P11487	Signal transduction	Environmental Information Processing
P47736	Signal transduction	Environmental Information Processing
O15520	Signal transduction	Environmental Information Processing
P35080	Signal transduction	Environmental Information Processing
P08754	Signal transduction	Environmental Information Processing
Q8NHR9	Signal transduction	Environmental Information Processing
P17948	Signal transduction	Environmental Information Processing
P05129	Signal transduction	Environmental Information Processing
Q7Z5R6	Signal transduction	Environmental Information Processing
P50148	Signal transduction	Environmental Information Processing
P46734	Signal transduction	Environmental Information Processing
P20701	Signal transduction	Environmental Information Processing
Q9GZP0	Signal transduction	Environmental Information Processing
Q8WWW0	Signal transduction	Environmental Information Processing
P09619	Signal transduction	Environmental Information Processing
Q9Y243	Signal transduction	Environmental Information Processing
P14210	Signal transduction	Environmental Information Processing
P41134	Signal transduction	Environmental Information Processing
P22607	Signal transduction	Environmental Information Processing
P27986	Signal transduction	Environmental Information Processing
Q9HCT0	Signal transduction	Environmental Information Processing
P21802	Signal transduction	Environmental Information Processing
P07996	Signal transduction	Environmental Information Processing
P08620	Signal transduction	Environmental Information Processing
P53778	Signal transduction	Environmental Information Processing
P46108	Signal transduction	Environmental Information Processing
P52803	Signal transduction	Environmental Information Processing
P35219	Energy metabolism	Metabolism
P00367	Energy metabolism	Metabolism
P49448	Energy metabolism	Metabolism
P00915	Energy metabolism	Metabolism
Q9Y2D0	Energy metabolism	Metabolism
P00918	Energy metabolism	Metabolism
O43570	Energy metabolism	Metabolism
P43166	Energy metabolism	Metabolism
P15104	Energy metabolism	Metabolism
Q8N1Q1	Energy metabolism	Metabolism
P07451	Energy metabolism	Metabolism
P35218	Energy metabolism	Metabolism
Q06124	Immune system	Organismal Systems
P05231	Immune system	Organismal Systems
P42224	Immune system	Organismal Systems
P01375	Immune system	Organismal Systems
P43405	Immune system	Organismal Systems
P45984	Immune system	Organismal Systems
P49137	Immune system	Organismal Systems
Q05655	Immune system	Organismal Systems
P31751	Immune system	Organismal Systems
P19838	Immune system	Organismal Systems
P35354	Immune system	Organismal Systems
Q8WXI8	Immune system	Organismal Systems
O15264	Immune system	Organismal Systems
P27361	Immune system	Organismal Systems
P45983	Immune system	Organismal Systems
O95999	Immune system	Organismal Systems
P60568	Immune system	Organismal Systems
Q9Y6K9	Immune system	Organismal Systems
P61586	Immune system	Organismal Systems
P31749	Immune system	Organismal Systems
O95644	Immune system	Organismal Systems
Q9ULZ3	Immune system	Organismal Systems
P53779	Immune system	Organismal Systems
P12931	Immune system	Organismal Systems
P63098	Immune system	Organismal Systems
P25963	Immune system	Organismal Systems
P28482	Immune system	Organismal Systems
P05412	Immune system	Organismal Systems
P16885	Immune system	Organismal Systems
O14920	Immune system	Organismal Systems
Q9NNX6	Immune system	Organismal Systems
O00626	Immune system	Organismal Systems
Q9Y243	Immune system	Organismal Systems
P22301	Immune system	Organismal Systems
Q14934	Immune system	Organismal Systems
P27986	Immune system	Organismal Systems
Q6EIG7	Immune system	Organismal Systems
P33241	Immune system	Organismal Systems
P53778	Immune system	Organismal Systems
Q06124	Immune system	Organismal Systems
O60880	Immune system	Organismal Systems
P42574	Immune system	Organismal Systems
P01579	Immune system	Organismal Systems
P15153	Immune system	Organismal Systems
P63000	Immune system	Organismal Systems
P01375	Immune system	Organismal Systems
P29353	Immune system	Organismal Systems
Q9BZM4	Immune system	Organismal Systems
P43405	Immune system	Organismal Systems
P06241	Immune system	Organismal Systems
P15056	Immune system	Organismal Systems
P26718	Immune system	Organismal Systems
Q02750	Immune system	Organismal Systems
P05107	Immune system	Organismal Systems
P26715	Immune system	Organismal Systems
P27361	Immune system	Organismal Systems
P05013	Immune system	Organismal Systems
P43629	Immune system	Organismal Systems
O95644	Immune system	Organismal Systems
P05015	Immune system	Organismal Systems
Q9BZM5	Immune system	Organismal Systems
P32881	Immune system	Organismal Systems
Q6H3X3	Immune system	Organismal Systems
P01574	Immune system	Organismal Systems
P63098	Immune system	Organismal Systems
Q14289	Immune system	Organismal Systems
P28482	Immune system	Organismal Systems
P01566	Immune system	Organismal Systems
P16885	Immune system	Organismal Systems
Q6S5L8	Immune system	Organismal Systems
Q9GZY6	Immune system	Organismal Systems
P20963	Immune system	Organismal Systems
O95944	Immune system	Organismal Systems
P29350	Immune system	Organismal Systems
P05129	Immune system	Organismal Systems
O14931	Immune system	Organismal Systems
P06239	Immune system	Organismal Systems
Q29980	Immune system	Organismal Systems
P20701	Immune system	Organismal Systems
P05014	Immune system	Organismal Systems
P01570	Immune system	Organismal Systems
P43626	Immune system	Organismal Systems
P43632	Immune system	Organismal Systems
P15260	Immune system	Organismal Systems
O76036	Immune system	Organismal Systems
Q8N109	Immune system	Organismal Systems
P38484	Immune system	Organismal Systems
P27986	Immune system	Organismal Systems
P25445	Immune system	Organismal Systems
P13747	Immune system	Organismal Systems
P06730	Signal transduction	Environmental Information Processing
P05231	Signal transduction	Environmental Information Processing
P01579	Signal transduction	Environmental Information Processing
P00338	Signal transduction	Environmental Information Processing
P23443	Signal transduction	Environmental Information Processing
P01033	Signal transduction	Environmental Information Processing
P46527	Signal transduction	Environmental Information Processing
P40763	Signal transduction	Environmental Information Processing
P15692	Signal transduction	Environmental Information Processing
P52789	Signal transduction	Environmental Information Processing
P05019	Signal transduction	Environmental Information Processing
P09104	Signal transduction	Environmental Information Processing
P31751	Signal transduction	Environmental Information Processing
P19838	Signal transduction	Environmental Information Processing
Q92793	Signal transduction	Environmental Information Processing
Q02750	Signal transduction	Environmental Information Processing
P27361	Signal transduction	Environmental Information Processing
Q9GZT9	Signal transduction	Environmental Information Processing
P06733	Signal transduction	Environmental Information Processing
Q15389	Signal transduction	Environmental Information Processing
P31749	Signal transduction	Environmental Information Processing
P19367	Signal transduction	Environmental Information Processing
P00558	Signal transduction	Environmental Information Processing
P01588	Signal transduction	Environmental Information Processing
P52790	Signal transduction	Environmental Information Processing
O60573	Signal transduction	Environmental Information Processing
P28482	Signal transduction	Environmental Information Processing
Q9H6Z9	Signal transduction	Environmental Information Processing
P10415	Signal transduction	Environmental Information Processing
P16885	Signal transduction	Environmental Information Processing
Q16875	Signal transduction	Environmental Information Processing
P07205	Signal transduction	Environmental Information Processing
P13929	Signal transduction	Environmental Information Processing
P17948	Signal transduction	Environmental Information Processing
P05129	Signal transduction	Environmental Information Processing
P09601	Signal transduction	Environmental Information Processing
P04075	Signal transduction	Environmental Information Processing
Q9Y243	Signal transduction	Environmental Information Processing
P15260	Signal transduction	Environmental Information Processing
P38484	Signal transduction	Environmental Information Processing
P27986	Signal transduction	Environmental Information Processing
Q16665	Signal transduction	Environmental Information Processing
Q9BUB5	Signal transduction	Environmental Information Processing
P36941	Signal transduction	Environmental Information Processing
P10145	Immune system	Organismal Systems
P01375	Immune system	Organismal Systems
P45984	Immune system	Organismal Systems
P19838	Immune system	Organismal Systems
O15264	Immune system	Organismal Systems
P05013	Immune system	Organismal Systems
P45983	Immune system	Organismal Systems
Q9Y6K9	Immune system	Organismal Systems
Q13526	Immune system	Organismal Systems
P05015	Immune system	Organismal Systems
P32881	Immune system	Organismal Systems
P53779	Immune system	Organismal Systems
Q9H1Y0	Immune system	Organismal Systems
P01574	Immune system	Organismal Systems
P25963	Immune system	Organismal Systems
Q96G74	Immune system	Organismal Systems
Q96C10	Immune system	Organismal Systems
P01566	Immune system	Organismal Systems
O14920	Immune system	Organismal Systems
Q9BYX4	Immune system	Organismal Systems
Q14653	Immune system	Organismal Systems
P05014	Immune system	Organismal Systems
P01570	Immune system	Organismal Systems
P02778	Immune system	Organismal Systems
Q9UHD2	Immune system	Organismal Systems
Q92844	Immune system	Organismal Systems
O95786	Immune system	Organismal Systems
P53778	Immune system	Organismal Systems
P49841	Cancer: specific types	Human Diseases
P46527	Cancer: specific types	Human Diseases
P09211	Cancer: specific types	Human Diseases
P08238	Cancer: specific types	Human Diseases
P05019	Cancer: specific types	Human Diseases
P15056	Cancer: specific types	Human Diseases
P31751	Cancer: specific types	Human Diseases
P19838	Cancer: specific types	Human Diseases
Q92793	Cancer: specific types	Human Diseases
Q02750	Cancer: specific types	Human Diseases
P27361	Cancer: specific types	Human Diseases
P24941	Cancer: specific types	Human Diseases
P01127	Cancer: specific types	Human Diseases
Q9Y6K9	Cancer: specific types	Human Diseases
P31749	Cancer: specific types	Human Diseases
P07900	Cancer: specific types	Human Diseases
P35222	Cancer: specific types	Human Diseases
P04085	Cancer: specific types	Human Diseases
P04637	Cancer: specific types	Human Diseases
P14780	Cancer: specific types	Human Diseases
P25963	Cancer: specific types	Human Diseases
P28482	Cancer: specific types	Human Diseases
P10415	Cancer: specific types	Human Diseases
P06400	Cancer: specific types	Human Diseases
Q8TEY5	Cancer: specific types	Human Diseases
O14920	Cancer: specific types	Human Diseases
P60484	Cancer: specific types	Human Diseases
Q9GZP0	Cancer: specific types	Human Diseases
P09619	Cancer: specific types	Human Diseases
Q9Y243	Cancer: specific types	Human Diseases
P27986	Cancer: specific types	Human Diseases
P16220	Cancer: specific types	Human Diseases
O15530	Cancer: specific types	Human Diseases
P21802	Cancer: specific types	Human Diseases
O43278	Cancer: specific types	Human Diseases
Q92934	Cancer: specific types	Human Diseases
Q12778	Cancer: specific types	Human Diseases
P15153	Signal transduction	Environmental Information Processing
P63000	Signal transduction	Environmental Information Processing
P60953	Signal transduction	Environmental Information Processing
P15692	Signal transduction	Environmental Information Processing
P49137	Signal transduction	Environmental Information Processing
P31751	Signal transduction	Environmental Information Processing
P35354	Signal transduction	Environmental Information Processing
Q05397	Signal transduction	Environmental Information Processing
Q02750	Signal transduction	Environmental Information Processing
O15264	Signal transduction	Environmental Information Processing
P27361	Signal transduction	Environmental Information Processing
P31749	Signal transduction	Environmental Information Processing
P04792	Signal transduction	Environmental Information Processing
P12931	Signal transduction	Environmental Information Processing
P63098	Signal transduction	Environmental Information Processing
Q16644	Signal transduction	Environmental Information Processing
P47712	Signal transduction	Environmental Information Processing
P28482	Signal transduction	Environmental Information Processing
P16885	Signal transduction	Environmental Information Processing
Q9NRA0	Signal transduction	Environmental Information Processing
P05129	Signal transduction	Environmental Information Processing
Q9NYA1	Signal transduction	Environmental Information Processing
Q9Y243	Signal transduction	Environmental Information Processing
P27986	Signal transduction	Environmental Information Processing
Q92934	Signal transduction	Environmental Information Processing
P53778	Signal transduction	Environmental Information Processing
Q06124	Signal transduction	Environmental Information Processing
P20339	Signal transduction	Environmental Information Processing
P61020	Signal transduction	Environmental Information Processing
O43320	Signal transduction	Environmental Information Processing
P15153	Signal transduction	Environmental Information Processing
P10767	Signal transduction	Environmental Information Processing
P21781	Signal transduction	Environmental Information Processing
P51148	Signal transduction	Environmental Information Processing
P63000	Signal transduction	Environmental Information Processing
P29353	Signal transduction	Environmental Information Processing
P55075	Signal transduction	Environmental Information Processing
P60953	Signal transduction	Environmental Information Processing
P17612	Signal transduction	Environmental Information Processing
P15692	Signal transduction	Environmental Information Processing
P45984	Signal transduction	Environmental Information Processing
P49767	Signal transduction	Environmental Information Processing
P05019	Signal transduction	Environmental Information Processing
P11233	Signal transduction	Environmental Information Processing
Q53H76	Signal transduction	Environmental Information Processing
P62330	Signal transduction	Environmental Information Processing
P31751	Signal transduction	Environmental Information Processing
P19838	Signal transduction	Environmental Information Processing
P42684	Signal transduction	Environmental Information Processing
Q02750	Signal transduction	Environmental Information Processing
Q9UBI6	Signal transduction	Environmental Information Processing
P61952	Signal transduction	Environmental Information Processing
P27361	Signal transduction	Environmental Information Processing
P01127	Signal transduction	Environmental Information Processing
P01138	Signal transduction	Environmental Information Processing
P45983	Signal transduction	Environmental Information Processing
Q9Y6K9	Signal transduction	Environmental Information Processing
P31371	Signal transduction	Environmental Information Processing
P08138	Signal transduction	Environmental Information Processing
Q15389	Signal transduction	Environmental Information Processing
P09603	Signal transduction	Environmental Information Processing
P61586	Signal transduction	Environmental Information Processing
P31749	Signal transduction	Environmental Information Processing
Q13009	Signal transduction	Environmental Information Processing
P04085	Signal transduction	Environmental Information Processing
P20783	Signal transduction	Environmental Information Processing
P21583	Signal transduction	Environmental Information Processing
P53779	Signal transduction	Environmental Information Processing
O76093	Signal transduction	Environmental Information Processing
Q9BZM1	Signal transduction	Environmental Information Processing
P47712	Signal transduction	Environmental Information Processing
P28482	Signal transduction	Environmental Information Processing
P16885	Signal transduction	Environmental Information Processing
Q92565	Signal transduction	Environmental Information Processing
P11487	Signal transduction	Environmental Information Processing
Q6S5L8	Signal transduction	Environmental Information Processing
Q13043	Signal transduction	Environmental Information Processing
O15520	Signal transduction	Environmental Information Processing
Q9NWW9	Signal transduction	Environmental Information Processing
O14920	Signal transduction	Environmental Information Processing
P53816	Signal transduction	Environmental Information Processing
P17948	Signal transduction	Environmental Information Processing
P05129	Signal transduction	Environmental Information Processing
Q9GZP0	Signal transduction	Environmental Information Processing
Q8WWW0	Signal transduction	Environmental Information Processing
P09619	Signal transduction	Environmental Information Processing
Q9Y243	Signal transduction	Environmental Information Processing
P14210	Signal transduction	Environmental Information Processing
Q9UHD2	Signal transduction	Environmental Information Processing
P22607	Signal transduction	Environmental Information Processing
P27986	Signal transduction	Environmental Information Processing
Q9HCT0	Signal transduction	Environmental Information Processing
P21802	Signal transduction	Environmental Information Processing
Q92934	Signal transduction	Environmental Information Processing
P98177	Signal transduction	Environmental Information Processing
P36888	Signal transduction	Environmental Information Processing
P08620	Signal transduction	Environmental Information Processing
P52803	Signal transduction	Environmental Information Processing
P05231	Infectious disease: parasitic	Human Diseases
P13500	Infectious disease: parasitic	Human Diseases
P10145	Infectious disease: parasitic	Human Diseases
P01579	Infectious disease: parasitic	Human Diseases
P01375	Infectious disease: parasitic	Human Diseases
P16619	Infectious disease: parasitic	Human Diseases
P45984	Infectious disease: parasitic	Human Diseases
Q15796	Infectious disease: parasitic	Human Diseases
P31751	Infectious disease: parasitic	Human Diseases
P19838	Infectious disease: parasitic	Human Diseases
P36897	Infectious disease: parasitic	Human Diseases
O95467	Infectious disease: parasitic	Human Diseases
P01024	Infectious disease: parasitic	Human Diseases
O15264	Infectious disease: parasitic	Human Diseases
P27361	Infectious disease: parasitic	Human Diseases
P10147	Infectious disease: parasitic	Human Diseases
P45983	Infectious disease: parasitic	Human Diseases
Q9NQ66	Infectious disease: parasitic	Human Diseases
P60568	Infectious disease: parasitic	Human Diseases
Q9Y6K9	Infectious disease: parasitic	Human Diseases
P31749	Infectious disease: parasitic	Human Diseases
[truncated: 6,389 more rows]
