# Supplementary material for: Determining the Efficacy, Feasibility, and Impact of Storage Conditions on At-Home Blood Collection Kits for Proteomic Studies
Source: medRxiv. 2025 May 16:2025.05.14.25327396. Preprint. [Version 1] doi: 10.1101/2025.05.14.25327396 (PMC12132123; doi:10.1101/2025.05.14.25327396)
Supplement: Supplement 1 — Supplementary Table S1. Proteins with significantly altered detection for all samples Supplementary Table S2. Proteins with significantly altered detection in every sample Supplementary Table S3. Proteins with significantly altered detection in no samples Supplementary Table S4. PERMANOVA and Kruskal-Wallis test results Supplementary Table S5. Proteins with significantly altered detection in Model B Supplementary Table S6. Proteins with significantly altered detection in Model C (Temperature) Supplementary Table S7. Proteins with significantly altered detection in Model C (Time) Supplementary Figure S1. SomaLogic Quality Statement Quality statement provided by SomaLogic, denoting the quality of the samples on arrival and other information regarding quality, calibration, and the assay. Supplementary Figure S2. Venn diagrams for individual variation Venn Diagrams for each participant (A through D, in panels A through D) which show the overlap in proteins which were detected at significantly different levels in each sample, compared to the capillary baseline samples. Supplementary Figure S3. Venn diagram of proteins altered in all samples per individual Venn diagram of the significantly impacted proteins in all of participant A, B, and D’s samples (participant C had no proteins altered in all samples compared to the baseline). Supplementary Figure S4. Significantly changed protein levels between capillary and venous samples of individual participants Four-panel bar graph of the proteins with significantly impacted detection for each of the participants when comparing the venous-collected sample to the capillary baseline. Four panels (A through D) correspond to participants A through D. Box-and-whisker plots are overlayed on the bars to show the spread of protein detection for each KEGG subcategory. [file media-1.zip › Supplemental_Docs+Figures/Supplementary Table S7.csv]

UniProtID	Pathway	Category
Q9HBE5	Signaling molecules and interaction	Environmental Information Processing
Q14116	Signaling molecules and interaction	Environmental Information Processing
P09603	Signaling molecules and interaction	Environmental Information Processing
Q9Y275	Signaling molecules and interaction	Environmental Information Processing
P15509	Signaling molecules and interaction	Environmental Information Processing
P18510	Signaling molecules and interaction	Environmental Information Processing
O95715	Signaling molecules and interaction	Environmental Information Processing
P05231	Signaling molecules and interaction	Environmental Information Processing
P13500	Signaling molecules and interaction	Environmental Information Processing
P09919	Signaling molecules and interaction	Environmental Information Processing
Q13261	Signaling molecules and interaction	Environmental Information Processing
P09341	Signaling molecules and interaction	Environmental Information Processing
P14778	Signaling molecules and interaction	Environmental Information Processing
Q9NPH9	Signaling molecules and interaction	Environmental Information Processing
P48061	Signaling molecules and interaction	Environmental Information Processing
P10145	Signaling molecules and interaction	Environmental Information Processing
P01138	Signaling molecules and interaction	Environmental Information Processing
P80075	Signaling molecules and interaction	Environmental Information Processing
P80098	Signaling molecules and interaction	Environmental Information Processing
O14793	Signaling molecules and interaction	Environmental Information Processing
P24394	Signaling molecules and interaction	Environmental Information Processing
Q8NHW4	Signaling molecules and interaction	Environmental Information Processing
Q16619	Signaling molecules and interaction	Environmental Information Processing
P01375	Signaling molecules and interaction	Environmental Information Processing
Q8N6P7	Signaling molecules and interaction	Environmental Information Processing
Q9NP84	Signaling molecules and interaction	Environmental Information Processing
Q16663	Signaling molecules and interaction	Environmental Information Processing
P16619	Signaling molecules and interaction	Environmental Information Processing
Q9GZX6	Signaling molecules and interaction	Environmental Information Processing
Q99731	Signaling molecules and interaction	Environmental Information Processing
Q9Y5U5	Signaling molecules and interaction	Environmental Information Processing
P28908	Signaling molecules and interaction	Environmental Information Processing
P01374	Signaling molecules and interaction	Environmental Information Processing
P08700	Signaling molecules and interaction	Environmental Information Processing
P32881	Signaling molecules and interaction	Environmental Information Processing
P37023	Signaling molecules and interaction	Environmental Information Processing
P42702	Signaling molecules and interaction	Environmental Information Processing
Q8IZI9	Signaling molecules and interaction	Environmental Information Processing
O43557	Signaling molecules and interaction	Environmental Information Processing
P20333	Signaling molecules and interaction	Environmental Information Processing
P13725	Signaling molecules and interaction	Environmental Information Processing
O14763	Signaling molecules and interaction	Environmental Information Processing
O14836	Signaling molecules and interaction	Environmental Information Processing
Q9Y258	Signaling molecules and interaction	Environmental Information Processing
P09529	Signaling molecules and interaction	Environmental Information Processing
Q99988	Signaling molecules and interaction	Environmental Information Processing
Q13651	Signaling molecules and interaction	Environmental Information Processing
P18075	Signaling molecules and interaction	Environmental Information Processing
P55107	Signaling molecules and interaction	Environmental Information Processing
Q92956	Signaling molecules and interaction	Environmental Information Processing
P01588	Signaling molecules and interaction	Environmental Information Processing
Q9UK05	Signaling molecules and interaction	Environmental Information Processing
Q9UHA7	Signaling molecules and interaction	Environmental Information Processing
Q99665	Signaling molecules and interaction	Environmental Information Processing
O00626	Signaling molecules and interaction	Environmental Information Processing
Q8NI17	Signaling molecules and interaction	Environmental Information Processing
P01730	Signaling molecules and interaction	Environmental Information Processing
P12645	Signaling molecules and interaction	Environmental Information Processing
Q9NRM6	Signaling molecules and interaction	Environmental Information Processing
P25445	Signaling molecules and interaction	Environmental Information Processing
Q9UHF4	Signaling molecules and interaction	Environmental Information Processing
P10147	Signaling molecules and interaction	Environmental Information Processing
P01236	Signaling molecules and interaction	Environmental Information Processing
P38484	Signaling molecules and interaction	Environmental Information Processing
O95393	Signaling molecules and interaction	Environmental Information Processing
P01566	Signaling molecules and interaction	Environmental Information Processing
P15260	Signaling molecules and interaction	Environmental Information Processing
P19876	Signaling molecules and interaction	Environmental Information Processing
Q9NS68	Signaling molecules and interaction	Environmental Information Processing
P42830	Signaling molecules and interaction	Environmental Information Processing
O00220	Signaling molecules and interaction	Environmental Information Processing
P22003	Signaling molecules and interaction	Environmental Information Processing
Q92838	Signaling molecules and interaction	Environmental Information Processing
Q96PD4	Signaling molecules and interaction	Environmental Information Processing
Q9NR23	Signaling molecules and interaction	Environmental Information Processing
P10600	Signaling molecules and interaction	Environmental Information Processing
Q8NAC3	Signaling molecules and interaction	Environmental Information Processing
Q9HC73	Signaling molecules and interaction	Environmental Information Processing
P08476	Signaling molecules and interaction	Environmental Information Processing
P05013	Signaling molecules and interaction	Environmental Information Processing
Q9HAV5	Signaling molecules and interaction	Environmental Information Processing
Q969Z4	Signaling molecules and interaction	Environmental Information Processing
P48023	Signaling molecules and interaction	Environmental Information Processing
P01137	Signaling molecules and interaction	Environmental Information Processing
P13232	Signaling molecules and interaction	Environmental Information Processing
Q9UBN6	Signaling molecules and interaction	Environmental Information Processing
P19875	Signaling molecules and interaction	Environmental Information Processing
Q6UWB1	Signaling molecules and interaction	Environmental Information Processing
P05015	Signaling molecules and interaction	Environmental Information Processing
Q01344	Signaling molecules and interaction	Environmental Information Processing
P15248	Signaling molecules and interaction	Environmental Information Processing
P37173	Signaling molecules and interaction	Environmental Information Processing
O75509	Signaling molecules and interaction	Environmental Information Processing
P08138	Signaling molecules and interaction	Environmental Information Processing
Q8IU57	Signaling molecules and interaction	Environmental Information Processing
Q86WN2	Signaling molecules and interaction	Environmental Information Processing
P12644	Signaling molecules and interaction	Environmental Information Processing
Q14213	Signaling molecules and interaction	Environmental Information Processing
P01241	Signaling molecules and interaction	Environmental Information Processing
P36897	Signaling molecules and interaction	Environmental Information Processing
P05112	Signaling molecules and interaction	Environmental Information Processing
P01584	Signaling molecules and interaction	Environmental Information Processing
P08887	Signaling molecules and interaction	Environmental Information Processing
Q07325	Signaling molecules and interaction	Environmental Information Processing
Q9Y4X3	Signaling molecules and interaction	Environmental Information Processing
Q08334	Signaling molecules and interaction	Environmental Information Processing
P23510	Signaling molecules and interaction	Environmental Information Processing
Q13007	Signaling molecules and interaction	Environmental Information Processing
P26441	Signaling molecules and interaction	Environmental Information Processing
P17181	Signaling molecules and interaction	Environmental Information Processing
O14625	Signaling molecules and interaction	Environmental Information Processing
P42701	Signaling molecules and interaction	Environmental Information Processing
Q96RJ3	Signaling molecules and interaction	Environmental Information Processing
Q16552	Signaling molecules and interaction	Environmental Information Processing
Q07011	Signaling molecules and interaction	Environmental Information Processing
P01570	Signaling molecules and interaction	Environmental Information Processing
O95390	Signaling molecules and interaction	Environmental Information Processing
P32970	Signaling molecules and interaction	Environmental Information Processing
P02778	Signaling molecules and interaction	Environmental Information Processing
Q969D9	Signaling molecules and interaction	Environmental Information Processing
P43026	Signaling molecules and interaction	Environmental Information Processing
P29460	Signaling molecules and interaction	Environmental Information Processing
Q9UNE0	Signaling molecules and interaction	Environmental Information Processing
P32971	Signaling molecules and interaction	Environmental Information Processing
P22362	Signaling molecules and interaction	Environmental Information Processing
Q99062	Signaling molecules and interaction	Environmental Information Processing
Q9NRJ3	Signaling molecules and interaction	Environmental Information Processing
P22004	Signaling molecules and interaction	Environmental Information Processing
Q02223	Signaling molecules and interaction	Environmental Information Processing
P80162	Signaling molecules and interaction	Environmental Information Processing
P78552	Signaling molecules and interaction	Environmental Information Processing
P55773	Signaling molecules and interaction	Environmental Information Processing
P41159	Signaling molecules and interaction	Environmental Information Processing
Q9NZH8	Signaling molecules and interaction	Environmental Information Processing
Q9NZH6	Signaling molecules and interaction	Environmental Information Processing
O00300	Signaling molecules and interaction	Environmental Information Processing
P01574	Signaling molecules and interaction	Environmental Information Processing
Q13873	Signaling molecules and interaction	Environmental Information Processing
Q13705	Signaling molecules and interaction	Environmental Information Processing
P35225	Signaling molecules and interaction	Environmental Information Processing
Q99616	Signaling molecules and interaction	Environmental Information Processing
P29965	Signaling molecules and interaction	Environmental Information Processing
P60568	Signaling molecules and interaction	Environmental Information Processing
P40225	Signaling molecules and interaction	Environmental Information Processing
Q04771	Signaling molecules and interaction	Environmental Information Processing
P01579	Signaling molecules and interaction	Environmental Information Processing
P40238	Signaling molecules and interaction	Environmental Information Processing
O95972	Signaling molecules and interaction	Environmental Information Processing
P05014	Signaling molecules and interaction	Environmental Information Processing
P36941	Signaling molecules and interaction	Environmental Information Processing
P10720	Signaling molecules and interaction	Environmental Information Processing
O95256	Signaling molecules and interaction	Environmental Information Processing
Q9H2A7	Signaling molecules and interaction	Environmental Information Processing
Q14626	Signaling molecules and interaction	Environmental Information Processing
O43508	Signaling molecules and interaction	Environmental Information Processing
P40189	Signaling molecules and interaction	Environmental Information Processing
P26992	Signaling molecules and interaction	Environmental Information Processing
P01567	Signaling molecules and interaction	Environmental Information Processing
O15444	Signaling molecules and interaction	Environmental Information Processing
P15018	Signaling molecules and interaction	Environmental Information Processing
P05113	Signaling molecules and interaction	Environmental Information Processing
Q9UNG2	Signaling molecules and interaction	Environmental Information Processing
P32927	Signaling molecules and interaction	Environmental Information Processing
Q9UHF5	Signaling molecules and interaction	Environmental Information Processing
P26842	Signaling molecules and interaction	Environmental Information Processing
P36894	Signaling molecules and interaction	Environmental Information Processing
Q9NZH7	Signaling molecules and interaction	Environmental Information Processing
P55774	Signaling molecules and interaction	Environmental Information Processing
P13501	Signaling molecules and interaction	Environmental Information Processing
P34820	Signaling molecules and interaction	Environmental Information Processing
Q8NC24	Signaling molecules and interaction	Environmental Information Processing
P31785	Signaling molecules and interaction	Environmental Information Processing
P41273	Signaling molecules and interaction	Environmental Information Processing
Q14005	Signaling molecules and interaction	Environmental Information Processing
Q99650	Signaling molecules and interaction	Environmental Information Processing
Q13478	Signaling molecules and interaction	Environmental Information Processing
P05000	Signaling molecules and interaction	Environmental Information Processing
Q9HBE4	Signaling molecules and interaction	Environmental Information Processing
Q9H293	Signaling molecules and interaction	Environmental Information Processing
P40933	Signaling molecules and interaction	Environmental Information Processing
O95150	Signaling molecules and interaction	Environmental Information Processing
P14784	Signaling molecules and interaction	Environmental Information Processing
P27930	Signaling molecules and interaction	Environmental Information Processing
P51671	Signaling molecules and interaction	Environmental Information Processing
O00238	Signaling molecules and interaction	Environmental Information Processing
P26951	Signaling molecules and interaction	Environmental Information Processing
P22301	Signaling molecules and interaction	Environmental Information Processing
Q9NYY1	Signaling molecules and interaction	Environmental Information Processing
Q8IUW5	Signaling molecules and interaction	Environmental Information Processing
Q6UXL0	Signaling molecules and interaction	Environmental Information Processing
O14788	Signaling molecules and interaction	Environmental Information Processing
O00175	Signaling molecules and interaction	Environmental Information Processing
Q9HBE5	Signal transduction	Environmental Information Processing
O60674	Signal transduction	Environmental Information Processing
P29350	Signal transduction	Environmental Information Processing
O14543	Signal transduction	Environmental Information Processing
P31751	Signal transduction	Environmental Information Processing
Q06124	Signal transduction	Environmental Information Processing
P15509	Signal transduction	Environmental Information Processing
P05231	Signal transduction	Environmental Information Processing
P09919	Signal transduction	Environmental Information Processing
Q13261	Signal transduction	Environmental Information Processing
Q9NPH9	Signal transduction	Environmental Information Processing
P24394	Signal transduction	Environmental Information Processing
Q16619	Signal transduction	Environmental Information Processing
Q9Y243	Signal transduction	Environmental Information Processing
Q8N6P7	Signal transduction	Environmental Information Processing
P10415	Signal transduction	Environmental Information Processing
Q9GZX6	Signal transduction	Environmental Information Processing
P08700	Signal transduction	Environmental Information Processing
P32881	Signal transduction	Environmental Information Processing
Q92793	Signal transduction	Environmental Information Processing
P62993	Signal transduction	Environmental Information Processing
P42702	Signal transduction	Environmental Information Processing
Q8IZI9	Signal transduction	Environmental Information Processing
P01127	Signal transduction	Environmental Information Processing
P13725	Signal transduction	Environmental Information Processing
Q13651	Signal transduction	Environmental Information Processing
P01588	Signal transduction	Environmental Information Processing
P31749	Signal transduction	Environmental Information Processing
Q99665	Signal transduction	Environmental Information Processing
Q8NI17	Signal transduction	Environmental Information Processing
P04085	Signal transduction	Environmental Information Processing
Q9UHF4	Signal transduction	Environmental Information Processing
Q07817	Signal transduction	Environmental Information Processing
P01236	Signal transduction	Environmental Information Processing
P38484	Signal transduction	Environmental Information Processing
P01566	Signal transduction	Environmental Information Processing
P15260	Signal transduction	Environmental Information Processing
P42226	Signal transduction	Environmental Information Processing
Q9HC73	Signal transduction	Environmental Information Processing
Q9Y6X2	Signal transduction	Environmental Information Processing
P05013	Signal transduction	Environmental Information Processing
P11309	Signal transduction	Environmental Information Processing
Q969J5	Signal transduction	Environmental Information Processing
P13232	Signal transduction	Environmental Information Processing
Q6UWB1	Signal transduction	Environmental Information Processing
P05015	Signal transduction	Environmental Information Processing
Q01344	Signal transduction	Environmental Information Processing
P15248	Signal transduction	Environmental Information Processing
Q07820	Signal transduction	Environmental Information Processing
Q8IU57	Signal transduction	Environmental Information Processing
Q86WN2	Signal transduction	Environmental Information Processing
P01241	Signal transduction	Environmental Information Processing
P05112	Signal transduction	Environmental Information Processing
P08887	Signal transduction	Environmental Information Processing
Q8N2W9	Signal transduction	Environmental Information Processing
Q08334	Signal transduction	Environmental Information Processing
P14136	Signal transduction	Environmental Information Processing
Q13007	Signal transduction	Environmental Information Processing
P42224	Signal transduction	Environmental Information Processing
P26441	Signal transduction	Environmental Information Processing
P17181	Signal transduction	Environmental Information Processing
P17706	Signal transduction	Environmental Information Processing
P01133	Signal transduction	Environmental Information Processing
P42701	Signal transduction	Environmental Information Processing
P09619	Signal transduction	Environmental Information Processing
P01570	Signal transduction	Environmental Information Processing
Q969D9	Signal transduction	Environmental Information Processing
P29460	Signal transduction	Environmental Information Processing
Q99062	Signal transduction	Environmental Information Processing
P78552	Signal transduction	Environmental Information Processing
P41159	Signal transduction	Environmental Information Processing
P01574	Signal transduction	Environmental Information Processing
P35225	Signal transduction	Environmental Information Processing
P60568	Signal transduction	Environmental Information Processing
P40225	Signal transduction	Environmental Information Processing
P01579	Signal transduction	Environmental Information Processing
P40238	Signal transduction	Environmental Information Processing
P05014	Signal transduction	Environmental Information Processing
Q14626	Signal transduction	Environmental Information Processing
P40189	Signal transduction	Environmental Information Processing
Q07889	Signal transduction	Environmental Information Processing
P26992	Signal transduction	Environmental Information Processing
P01567	Signal transduction	Environmental Information Processing
P15018	Signal transduction	Environmental Information Processing
P05113	Signal transduction	Environmental Information Processing
P32927	Signal transduction	Environmental Information Processing
P00533	Signal transduction	Environmental Information Processing
P31785	Signal transduction	Environmental Information Processing
Q99650	Signal transduction	Environmental Information Processing
P05000	Signal transduction	Environmental Information Processing
Q9HBE4	Signal transduction	Environmental Information Processing
P40933	Signal transduction	Environmental Information Processing
P14784	Signal transduction	Environmental Information Processing
P40763	Signal transduction	Environmental Information Processing
P16234	Signal transduction	Environmental Information Processing
P26951	Signal transduction	Environmental Information Processing
P22301	Signal transduction	Environmental Information Processing
Q9NYY1	Signal transduction	Environmental Information Processing
Q6UXL0	Signal transduction	Environmental Information Processing
Q15717	Immune system	Organismal Systems
P05231	Immune system	Organismal Systems
P13500	Immune system	Organismal Systems
P09919	Immune system	Organismal Systems
P09341	Immune system	Organismal Systems
Q9BUZ4	Immune system	Organismal Systems
Q16539	Immune system	Organismal Systems
P10145	Immune system	Organismal Systems
P80098	Immune system	Organismal Systems
P01375	Immune system	Organismal Systems
P42574	Immune system	Organismal Systems
P07900	Immune system	Organismal Systems
P28482	Immune system	Organismal Systems
P80188	Immune system	Organismal Systems
P53779	Immune system	Organismal Systems
P14780	Immune system	Organismal Systems
P17676	Immune system	Organismal Systems
P08238	Immune system	Organismal Systems
Q9NRM6	Immune system	Organismal Systems
P19838	Immune system	Organismal Systems
P19876	Immune system	Organismal Systems
P05109	Immune system	Organismal Systems
P42830	Immune system	Organismal Systems
Q96PD4	Immune system	Organismal Systems
Q8NAC3	Immune system	Organismal Systems
P19875	Immune system	Organismal Systems
P06702	Immune system	Organismal Systems
P05112	Immune system	Organismal Systems
P01584	Immune system	Organismal Systems
Q9Y6K9	Immune system	Organismal Systems
Q16552	Immune system	Organismal Systems
P02778	Immune system	Organismal Systems
P05412	Immune system	Organismal Systems
P21580	Immune system	Organismal Systems
P53778	Immune system	Organismal Systems
P80162	Immune system	Organismal Systems
Q9UHD2	Immune system	Organismal Systems
Q14790	Immune system	Organismal Systems
P35354	Immune system	Organismal Systems
P35225	Immune system	Organismal Systems
P27361	Immune system	Organismal Systems
Q16659	Immune system	Organismal Systems
P01579	Immune system	Organismal Systems
P45984	Immune system	Organismal Systems
P31151	Immune system	Organismal Systems
P05113	Immune system	Organismal Systems
Q9UHF5	Immune system	Organismal Systems
P45452	Immune system	Organismal Systems
Q15759	Immune system	Organismal Systems
O15263	Immune system	Organismal Systems
Q9UHP3	Immune system	Organismal Systems
Q9H293	Immune system	Organismal Systems
P14625	Immune system	Organismal Systems
P51671	Immune system	Organismal Systems
Q13158	Immune system	Organismal Systems
P25963	Immune system	Organismal Systems
P03956	Immune system	Organismal Systems
Q14116	Signaling molecules and interaction	Environmental Information Processing
P09603	Signaling molecules and interaction	Environmental Information Processing
O95715	Signaling molecules and interaction	Environmental Information Processing
P05231	Signaling molecules and interaction	Environmental Information Processing
P13500	Signaling molecules and interaction	Environmental Information Processing
P09341	Signaling molecules and interaction	Environmental Information Processing
P48061	Signaling molecules and interaction	Environmental Information Processing
P10145	Signaling molecules and interaction	Environmental Information Processing
P80075	Signaling molecules and interaction	Environmental Information Processing
P80098	Signaling molecules and interaction	Environmental Information Processing
Q8NHW4	Signaling molecules and interaction	Environmental Information Processing
P01375	Signaling molecules and interaction	Environmental Information Processing
Q8N6P7	Signaling molecules and interaction	Environmental Information Processing
Q16663	Signaling molecules and interaction	Environmental Information Processing
P16619	Signaling molecules and interaction	Environmental Information Processing
Q99731	Signaling molecules and interaction	Environmental Information Processing
P01374	Signaling molecules and interaction	Environmental Information Processing
O43557	Signaling molecules and interaction	Environmental Information Processing
P20333	Signaling molecules and interaction	Environmental Information Processing
O14763	Signaling molecules and interaction	Environmental Information Processing
Q9Y258	Signaling molecules and interaction	Environmental Information Processing
Q13651	Signaling molecules and interaction	Environmental Information Processing
Q92956	Signaling molecules and interaction	Environmental Information Processing
O00626	Signaling molecules and interaction	Environmental Information Processing
Q9UHF4	Signaling molecules and interaction	Environmental Information Processing
P10147	Signaling molecules and interaction	Environmental Information Processing
P19876	Signaling molecules and interaction	Environmental Information Processing
P42830	Signaling molecules and interaction	Environmental Information Processing
O00220	Signaling molecules and interaction	Environmental Information Processing
Q9UBN6	Signaling molecules and interaction	Environmental Information Processing
P19875	Signaling molecules and interaction	Environmental Information Processing
P08887	Signaling molecules and interaction	Environmental Information Processing
Q07325	Signaling molecules and interaction	Environmental Information Processing
Q9Y4X3	Signaling molecules and interaction	Environmental Information Processing
Q08334	Signaling molecules and interaction	Environmental Information Processing
Q13007	Signaling molecules and interaction	Environmental Information Processing
O14625	Signaling molecules and interaction	Environmental Information Processing
P02778	Signaling molecules and interaction	Environmental Information Processing
P22362	Signaling molecules and interaction	Environmental Information Processing
Q9NRJ3	Signaling molecules and interaction	Environmental Information Processing
P80162	Signaling molecules and interaction	Environmental Information Processing
P55773	Signaling molecules and interaction	Environmental Information Processing
Q9NZH6	Signaling molecules and interaction	Environmental Information Processing
Q99616	Signaling molecules and interaction	Environmental Information Processing
P60568	Signaling molecules and interaction	Environmental Information Processing
P36941	Signaling molecules and interaction	Environmental Information Processing
P10720	Signaling molecules and interaction	Environmental Information Processing
O95256	Signaling molecules and interaction	Environmental Information Processing
P40189	Signaling molecules and interaction	Environmental Information Processing
O15444	Signaling molecules and interaction	Environmental Information Processing
P55774	Signaling molecules and interaction	Environmental Information Processing
P13501	Signaling molecules and interaction	Environmental Information Processing
P31785	Signaling molecules and interaction	Environmental Information Processing
Q13478	Signaling molecules and interaction	Environmental Information Processing
P14784	Signaling molecules and interaction	Environmental Information Processing
P51671	Signaling molecules and interaction	Environmental Information Processing
P22301	Signaling molecules and interaction	Environmental Information Processing
Q9NYY1	Signaling molecules and interaction	Environmental Information Processing
Q6UXL0	Signaling molecules and interaction	Environmental Information Processing
O00175	Signaling molecules and interaction	Environmental Information Processing
Q06124	Development and regeneration	Organismal Systems
Q9Y281	Development and regeneration	Organismal Systems
P01111	Development and regeneration	Organismal Systems
P24844	Development and regeneration	Organismal Systems
Q9HCM2	Development and regeneration	Organismal Systems
O75116	Development and regeneration	Organismal Systems
Q13591	Development and regeneration	Organismal Systems
O94813	Development and regeneration	Organismal Systems
P19105	Development and regeneration	Organismal Systems
P01116	Development and regeneration	Organismal Systems
P48061	Development and regeneration	Organismal Systems
Q9Y6N7	Development and regeneration	Organismal Systems
P06241	Development and regeneration	Organismal Systems
Q9H1J7	Development and regeneration	Organismal Systems
P23528	Development and regeneration	Organismal Systems
Q15465	Development and regeneration	Organismal Systems
Q13557	Development and regeneration	Organismal Systems
Q13418	Development and regeneration	Organismal Systems
Q9UQM7	Development and regeneration	Organismal Systems
O15197	Development and regeneration	Organismal Systems
Q13554	Development and regeneration	Organismal Systems
P54756	Development and regeneration	Organismal Systems
P54764	Development and regeneration	Organismal Systems
Q9P286	Development and regeneration	Organismal Systems
Q6UXZ4	Development and regeneration	Organismal Systems
P61586	Development and regeneration	Organismal Systems
P28482	Development and regeneration	Organismal Systems
P54760	Development and regeneration	Organismal Systems
Q9HBW1	Development and regeneration	Organismal Systems
O43639	Development and regeneration	Organismal Systems
O15041	Development and regeneration	Organismal Systems
Q13214	Development and regeneration	Organismal Systems
O94929	Development and regeneration	Organismal Systems
P52799	Development and regeneration	Organismal Systems
P18075	Development and regeneration	Organismal Systems
O15530	Development and regeneration	Organismal Systems
Q9UF33	Development and regeneration	Organismal Systems
Q92854	Development and regeneration	Organismal Systems
Q15768	Development and regeneration	Organismal Systems
P98172	Development and regeneration	Organismal Systems
P32004	Development and regeneration	Organismal Systems
Q9NPR2	Development and regeneration	Organismal Systems
Q8IZJ1	Development and regeneration	Organismal Systems
Q9BWV1	Development and regeneration	Organismal Systems
Q9P283	Development and regeneration	Organismal Systems
Q15375	Development and regeneration	Organismal Systems
Q9HCK4	Development and regeneration	Organismal Systems
P16333	Development and regeneration	Organismal Systems
O96013	Development and regeneration	Organismal Systems
P29323	Development and regeneration	Organismal Systems
O00212	Development and regeneration	Organismal Systems
O14950	Development and regeneration	Organismal Systems
Q9H2E6	Development and regeneration	Organismal Systems
Q9UIW2	Development and regeneration	Organismal Systems
Q9Y2I2	Development and regeneration	Organismal Systems
O43921	Development and regeneration	Organismal Systems
Q8N8S7	Development and regeneration	Organismal Systems
P60763	Development and regeneration	Organismal Systems
P08754	Development and regeneration	Organismal Systems
Q9BPU6	Development and regeneration	Organismal Systems
P16885	Development and regeneration	Organismal Systems
P63000	Development and regeneration	Organismal Systems
P52803	Development and regeneration	Organismal Systems
Q14934	Development and regeneration	Organismal Systems
P29320	Development and regeneration	Organismal Systems
P29317	Development and regeneration	Organismal Systems
Q05513	Development and regeneration	Organismal Systems
Q9HCJ2	Development and regeneration	Organismal Systems
P63096	Development and regeneration	Organismal Systems
Q13873	Development and regeneration	Organismal Systems
O15031	Development and regeneration	Organismal Systems
P19174	Development and regeneration	Organismal Systems
P34925	Development and regeneration	Organismal Systems
O60486	Development and regeneration	Organismal Systems
P27361	Development and regeneration	Organismal Systems
O95631	Development and regeneration	Organismal Systems
P10301	Development and regeneration	Organismal Systems
P52798	Development and regeneration	Organismal Systems
P54753	Development and regeneration	Organismal Systems
P17252	Development and regeneration	Organismal Systems
P49796	Development and regeneration	Organismal Systems
Q96LZ3	Development and regeneration	Organismal Systems
O14786	Development and regeneration	Organismal Systems
Q02045	Development and regeneration	Organismal Systems
P12931	Development and regeneration	Organismal Systems
Q92730	Development and regeneration	Organismal Systems
P52797	Development and regeneration	Organismal Systems
Q9C0C4	Development and regeneration	Organismal Systems
O95185	Development and regeneration	Organismal Systems
P20827	Development and regeneration	Organismal Systems
P08581	Development and regeneration	Organismal Systems
Q9NQU5	Development and regeneration	Organismal Systems
O95754	Development and regeneration	Organismal Systems
O00238	Development and regeneration	Organismal Systems
Q14563	Development and regeneration	Organismal Systems
O75914	Development and regeneration	Organismal Systems
P54762	Development and regeneration	Organismal Systems
P09603	Signal transduction	Environmental Information Processing
P31751	Signal transduction	Environmental Information Processing
P21333	Signal transduction	Environmental Information Processing
P49407	Signal transduction	Environmental Information Processing
P0DMV8	Signal transduction	Environmental Information Processing
P01111	Signal transduction	Environmental Information Processing
Q15418	Signal transduction	Environmental Information Processing
P14778	Signal transduction	Environmental Information Processing
Q9BUB5	Signal transduction	Environmental Information Processing
P51452	Signal transduction	Environmental Information Processing
P46109	Signal transduction	Environmental Information Processing
Q16539	Signal transduction	Environmental Information Processing
P01116	Signal transduction	Environmental Information Processing
P01138	Signal transduction	Environmental Information Processing
P17612	Signal transduction	Environmental Information Processing
P01375	Signal transduction	Environmental Information Processing
Q9Y243	Signal transduction	Environmental Information Processing
P05019	Signal transduction	Environmental Information Processing
Q9UBI6	Signal transduction	Environmental Information Processing
P42574	Signal transduction	Environmental Information Processing
P55075	Signal transduction	Environmental Information Processing
Q92918	Signal transduction	Environmental Information Processing
P28482	Signal transduction	Environmental Information Processing
P04637	Signal transduction	Environmental Information Processing
P31371	Signal transduction	Environmental Information Processing
P62993	Signal transduction	Environmental Information Processing
P01127	Signal transduction	Environmental Information Processing
Q15303	Signal transduction	Environmental Information Processing
P22607	Signal transduction	Environmental Information Processing
P08571	Signal transduction	Environmental Information Processing
O14807	Signal transduction	Environmental Information Processing
O14944	Signal transduction	Environmental Information Processing
P51812	Signal transduction	Environmental Information Processing
P53779	Signal transduction	Environmental Information Processing
Q9HCT0	Signal transduction	Environmental Information Processing
P20783	Signal transduction	Environmental Information Processing
P05129	Signal transduction	Environmental Information Processing
P31749	Signal transduction	Environmental Information Processing
P17948	Signal transduction	Environmental Information Processing
P04085	Signal transduction	Environmental Information Processing
P46108	Signal transduction	Environmental Information Processing
P21781	Signal transduction	Environmental Information Processing
Q9UHA4	Signal transduction	Environmental Information Processing
P21860	Signal transduction	Environmental Information Processing
O76093	Signal transduction	Environmental Information Processing
Q16828	Signal transduction	Environmental Information Processing
P25445	Signal transduction	Environmental Information Processing
P05230	Signal transduction	Environmental Information Processing
P19838	Signal transduction	Environmental Information Processing
P16949	Signal transduction	Environmental Information Processing
P15692	Signal transduction	Environmental Information Processing
P21583	Signal transduction	Environmental Information Processing
P10600	Signal transduction	Environmental Information Processing
Q15389	Signal transduction	Environmental Information Processing
P35236	Signal transduction	Environmental Information Processing
P48023	Signal transduction	Environmental Information Processing
P01137	Signal transduction	Environmental Information Processing
P12034	Signal transduction	Environmental Information Processing
O43320	Signal transduction	Environmental Information Processing
O43921	Signal transduction	Environmental Information Processing
P01308	Signal transduction	Environmental Information Processing
P60763	Signal transduction	Environmental Information Processing
P11487	Signal transduction	Environmental Information Processing
P37173	Signal transduction	Environmental Information Processing
P08138	Signal transduction	Environmental Information Processing
Q9GZP0	Signal transduction	Environmental Information Processing
P36897	Signal transduction	Environmental Information Processing
P35813	Signal transduction	Environmental Information Processing
P01584	Signal transduction	Environmental Information Processing
Q16620	Signal transduction	Environmental Information Processing
P63000	Signal transduction	Environmental Information Processing
Q9Y6K9	Signal transduction	Environmental Information Processing
P52803	Signal transduction	Environmental Information Processing
P01133	Signal transduction	Environmental Information Processing
P22736	Signal transduction	Environmental Information Processing
O95644	Signal transduction	Environmental Information Processing
P04792	Signal transduction	Environmental Information Processing
P09619	Signal transduction	Environmental Information Processing
P36888	Signal transduction	Environmental Information Processing
P04629	Signal transduction	Environmental Information Processing
Q9GZV9	Signal transduction	Environmental Information Processing
P29317	Signal transduction	Environmental Information Processing
P14210	Signal transduction	Environmental Information Processing
P05412	Signal transduction	Environmental Information Processing
Q02763	Signal transduction	Environmental Information Processing
Q16644	Signal transduction	Environmental Information Processing
P35916	Signal transduction	Environmental Information Processing
P49765	Signal transduction	Environmental Information Processing
P53778	Signal transduction	Environmental Information Processing
P52564	Signal transduction	Environmental Information Processing
P23560	Signal transduction	Environmental Information Processing
Q9NRA1	Signal transduction	Environmental Information Processing
P61244	Signal transduction	Environmental Information Processing
P27361	Signal transduction	Environmental Information Processing
P17066	Signal transduction	Environmental Information Processing
P08069	Signal transduction	Environmental Information Processing
Q06413	Signal transduction	Environmental Information Processing
O15520	Signal transduction	Environmental Information Processing
Q9NWZ3	Signal transduction	Environmental Information Processing
O75688	Signal transduction	Environmental Information Processing
P10301	Signal transduction	Environmental Information Processing
P45984	Signal transduction	Environmental Information Processing
Q99759	Signal transduction	Environmental Information Processing
Q9UK32	Signal transduction	Environmental Information Processing
Q8IZS8	Signal transduction	Environmental Information Processing
P10398	Signal transduction	Environmental Information Processing
Q9Y264	Signal transduction	Environmental Information Processing
Q07889	Signal transduction	Environmental Information Processing
P06213	Signal transduction	Environmental Information Processing
P52798	Signal transduction	Environmental Information Processing
P08620	Signal transduction	Environmental Information Processing
P35638	Signal transduction	Environmental Information Processing
P21802	Signal transduction	Environmental Information Processing
Q9Y6W6	Signal transduction	Environmental Information Processing
Q02750	Signal transduction	Environmental Information Processing
P17252	Signal transduction	Environmental Information Processing
O43915	Signal transduction	Environmental Information Processing
P36507	Signal transduction	Environmental Information Processing
P09038	Signal transduction	Environmental Information Processing
P0DMV9	Signal transduction	Environmental Information Processing
P39905	Signal transduction	Environmental Information Processing
P00533	Signal transduction	Environmental Information Processing
Q96LZ3	Signal transduction	Environmental Information Processing
Q15759	Signal transduction	Environmental Information Processing
P52797	Signal transduction	Environmental Information Processing
P30305	Signal transduction	Environmental Information Processing
Q13163	Signal transduction	Environmental Information Processing
P11142	Signal transduction	Environmental Information Processing
O15123	Signal transduction	Environmental Information Processing
P20827	Signal transduction	Environmental Information Processing
P08581	Signal transduction	Environmental Information Processing
P49763	Signal transduction	Environmental Information Processing
P16234	Signal transduction	Environmental Information Processing
Q9BY84	Signal transduction	Environmental Information Processing
P46734	Signal transduction	Environmental Information Processing
Q8IVH8	Signal transduction	Environmental Information Processing
P34931	Signal transduction	Environmental Information Processing
O60542	Signal transduction	Environmental Information Processing
Q9UER7	Signal transduction	Environmental Information Processing
P10767	Signal transduction	Environmental Information Processing
P01344	Signal transduction	Environmental Information Processing
O60674	Drug resistance: antineoplastic	Human Diseases
P31751	Drug resistance: antineoplastic	Human Diseases
P05231	Drug resistance: antineoplastic	Human Diseases
P01111	Drug resistance: antineoplastic	Human Diseases
P01116	Drug resistance: antineoplastic	Human Diseases
P29353	Drug resistance: antineoplastic	Human Diseases
Q9Y243	Drug resistance: antineoplastic	Human Diseases
P05019	Drug resistance: antineoplastic	Human Diseases
P10415	Drug resistance: antineoplastic	Human Diseases
P28482	Drug resistance: antineoplastic	Human Diseases
P62993	Drug resistance: antineoplastic	Human Diseases
P01127	Drug resistance: antineoplastic	Human Diseases
Q6S5L8	Drug resistance: antineoplastic	Human Diseases
P22607	Drug resistance: antineoplastic	Human Diseases
O43524	Drug resistance: antineoplastic	Human Diseases
P05129	Drug resistance: antineoplastic	Human Diseases
P31749	Drug resistance: antineoplastic	Human Diseases
P04085	Drug resistance: antineoplastic	Human Diseases
P21860	Drug resistance: antineoplastic	Human Diseases
O14511	Drug resistance: antineoplastic	Human Diseases
Q07817	Drug resistance: antineoplastic	Human Diseases
P15692	Drug resistance: antineoplastic	Human Diseases
P23443	Drug resistance: antineoplastic	Human Diseases
Q13480	Drug resistance: antineoplastic	Human Diseases
Q9GZP0	Drug resistance: antineoplastic	Human Diseases
P08887	Drug resistance: antineoplastic	Human Diseases
P16885	Drug resistance: antineoplastic	Human Diseases
P01133	Drug resistance: antineoplastic	Human Diseases
P60484	Drug resistance: antineoplastic	Human Diseases
P09619	Drug resistance: antineoplastic	Human Diseases
Q02297	Drug resistance: antineoplastic	Human Diseases
P14210	Drug resistance: antineoplastic	Human Diseases
Q14393	Drug resistance: antineoplastic	Human Diseases
Q9NRA1	Drug resistance: antineoplastic	Human Diseases
P19174	Drug resistance: antineoplastic	Human Diseases
P27361	Drug resistance: antineoplastic	Human Diseases
P08069	Drug resistance: antineoplastic	Human Diseases
P10398	Drug resistance: antineoplastic	Human Diseases
Q07889	Drug resistance: antineoplastic	Human Diseases
P21802	Drug resistance: antineoplastic	Human Diseases
Q02750	Drug resistance: antineoplastic	Human Diseases
Q13541	Drug resistance: antineoplastic	Human Diseases
P17252	Drug resistance: antineoplastic	Human Diseases
P36507	Drug resistance: antineoplastic	Human Diseases
P09038	Drug resistance: antineoplastic	Human Diseases
P00533	Drug resistance: antineoplastic	Human Diseases
P12931	Drug resistance: antineoplastic	Human Diseases
P98077	Drug resistance: antineoplastic	Human Diseases
P08581	Drug resistance: antineoplastic	Human Diseases
O60573	Drug resistance: antineoplastic	Human Diseases
O43521	Drug resistance: antineoplastic	Human Diseases
P40763	Drug resistance: antineoplastic	Human Diseases
P16234	Drug resistance: antineoplastic	Human Diseases
Q8WVQ1	Global and overview maps	Metabolism
P30085	Global and overview maps	Metabolism
Q9Y5B8	Global and overview maps	Metabolism
P32321	Global and overview maps	Metabolism
P54819	Global and overview maps	Metabolism
O95671	Global and overview maps	Metabolism
Q9H0P0	Global and overview maps	Metabolism
P19971	Global and overview maps	Metabolism
O75355	Global and overview maps	Metabolism
P00492	Global and overview maps	Metabolism
P47989	Global and overview maps	Metabolism
P21589	Global and overview maps	Metabolism
Q16774	Global and overview maps	Metabolism
P04818	Global and overview maps	Metabolism
P12268	Global and overview maps	Metabolism
P31350	Global and overview maps	Metabolism
P49902	Global and overview maps	Metabolism
P30520	Global and overview maps	Metabolism
P00568	Global and overview maps	Metabolism
Q9NPB1	Global and overview maps	Metabolism
P07741	Global and overview maps	Metabolism
Q96DE0	Global and overview maps	Metabolism
Q8IV20	Global and overview maps	Metabolism
Q16831	Global and overview maps	Metabolism
P04183	Global and overview maps	Metabolism
P22392	Global and overview maps	Metabolism
P49961	Global and overview maps	Metabolism
O75354	Global and overview maps	Metabolism
Q7LG56	Global and overview maps	Metabolism
P20839	Global and overview maps	Metabolism
Q9P2T1	Global and overview maps	Metabolism
P27144	Global and overview maps	Metabolism
Q9HA47	Global and overview maps	Metabolism
Q9Y2T3	Global and overview maps	Metabolism
P33316	Global and overview maps	Metabolism
Q9Y6K8	Global and overview maps	Metabolism
Q8N142	Global and overview maps	Metabolism
Q01433	Global and overview maps	Metabolism
O00746	Global and overview maps	Metabolism
O14638	Global and overview maps	Metabolism
P32320	Global and overview maps	Metabolism
P23921	Global and overview maps	Metabolism
P15531	Global and overview maps	Metabolism
P17812	Global and overview maps	Metabolism
Q9H773	Global and overview maps	Metabolism
P36959	Global and overview maps	Metabolism
Q9BZX2	Global and overview maps	Metabolism
Q8TCD5	Global and overview maps	Metabolism
P30566	Global and overview maps	Metabolism
P23919	Global and overview maps	Metabolism
O00142	Global and overview maps	Metabolism
P09603	Signal transduction	Environmental Information Processing
P11233	Signal transduction	Environmental Information Processing
P31751	Signal transduction	Environmental Information Processing
Q06124	Signal transduction	Environmental Information Processing
P42684	Signal transduction	Environmental Information Processing
P01111	Signal transduction	Environmental Information Processing
P01116	Signal transduction	Environmental Information Processing
P29353	Signal transduction	Environmental Information Processing
P01138	Signal transduction	Environmental Information Processing
P62330	Signal transduction	Environmental Information Processing
Q53H76	Signal transduction	Environmental Information Processing
P17612	Signal transduction	Environmental Information Processing
Q9Y243	Signal transduction	Environmental Information Processing
P05019	Signal transduction	Environmental Information Processing
Q9UBI6	Signal transduction	Environmental Information Processing
Q9P286	Signal transduction	Environmental Information Processing
P55075	Signal transduction	Environmental Information Processing
P61586	Signal transduction	Environmental Information Processing
P28482	Signal transduction	Environmental Information Processing
P31371	Signal transduction	Environmental Information Processing
P62993	Signal transduction	Environmental Information Processing
P01127	Signal transduction	Environmental Information Processing
Q6S5L8	Signal transduction	Environmental Information Processing
O15496	Signal transduction	Environmental Information Processing
P22607	Signal transduction	Environmental Information Processing
O14807	Signal transduction	Environmental Information Processing
P53779	Signal transduction	Environmental Information Processing
Q9HCT0	Signal transduction	Environmental Information Processing
P20783	Signal transduction	Environmental Information Processing
P05129	Signal transduction	Environmental Information Processing
P61952	Signal transduction	Environmental Information Processing
P31749	Signal transduction	Environmental Information Processing
P17948	Signal transduction	Environmental Information Processing
P04085	Signal transduction	Environmental Information Processing
P53816	Signal transduction	Environmental Information Processing
P21781	Signal transduction	Environmental Information Processing
O76093	Signal transduction	Environmental Information Processing
P05230	Signal transduction	Environmental Information Processing
P19838	Signal transduction	Environmental Information Processing
Q07817	Signal transduction	Environmental Information Processing
Q92565	Signal transduction	Environmental Information Processing
P15692	Signal transduction	Environmental Information Processing
P21583	Signal transduction	Environmental Information Processing
P51148	Signal transduction	Environmental Information Processing
Q9UNK4	Signal transduction	Environmental Information Processing
Q9BZM1	Signal transduction	Environmental Information Processing
Q15389	Signal transduction	Environmental Information Processing
O96013	Signal transduction	Environmental Information Processing
P48023	Signal transduction	Environmental Information Processing
P12034	Signal transduction	Environmental Information Processing
O43320	Signal transduction	Environmental Information Processing
Q13480	Signal transduction	Environmental Information Processing
O43921	Signal transduction	Environmental Information Processing
P01308	Signal transduction	Environmental Information Processing
P60763	Signal transduction	Environmental Information Processing
P11487	Signal transduction	Environmental Information Processing
P61020	Signal transduction	Environmental Information Processing
P08138	Signal transduction	Environmental Information Processing
Q9GZP0	Signal transduction	Environmental Information Processing
P98177	Signal transduction	Environmental Information Processing
Q16620	Signal transduction	Environmental Information Processing
P16885	Signal transduction	Environmental Information Processing
P63000	Signal transduction	Environmental Information Processing
Q9Y6K9	Signal transduction	Environmental Information Processing
P52803	Signal transduction	Environmental Information Processing
P01133	Signal transduction	Environmental Information Processing
P43403	Signal transduction	Environmental Information Processing
Q13009	Signal transduction	Environmental Information Processing
P09619	Signal transduction	Environmental Information Processing
P36888	Signal transduction	Environmental Information Processing
P04629	Signal transduction	Environmental Information Processing
Q9GZV9	Signal transduction	Environmental Information Processing
P29317	Signal transduction	Environmental Information Processing
P14210	Signal transduction	Environmental Information Processing
Q02763	Signal transduction	Environmental Information Processing
P35916	Signal transduction	Environmental Information Processing
P49765	Signal transduction	Environmental Information Processing
P23560	Signal transduction	Environmental Information Processing
Q9UHD2	Signal transduction	Environmental Information Processing
Q9NRA1	Signal transduction	Environmental Information Processing
P19174	Signal transduction	Environmental Information Processing
P11234	Signal transduction	Environmental Information Processing
P27361	Signal transduction	Environmental Information Processing
P39877	Signal transduction	Environmental Information Processing
P08069	Signal transduction	Environmental Information Processing
O15520	Signal transduction	Environmental Information Processing
P10301	Signal transduction	Environmental Information Processing
P45984	Signal transduction	Environmental Information Processing
Q9Y264	Signal transduction	Environmental Information Processing
Q07889	Signal transduction	Environmental Information Processing
P06213	Signal transduction	Environmental Information Processing
P52798	Signal transduction	Environmental Information Processing
P08620	Signal transduction	Environmental Information Processing
P21802	Signal transduction	Environmental Information Processing
Q02750	Signal transduction	Environmental Information Processing
P17252	Signal transduction	Environmental Information Processing
O43915	Signal transduction	Environmental Information Processing
P36507	Signal transduction	Environmental Information Processing
P09038	Signal transduction	Environmental Information Processing
P00533	Signal transduction	Environmental Information Processing
P52797	Signal transduction	Environmental Information Processing
P98077	Signal transduction	Environmental Information Processing
O15123	Signal transduction	Environmental Information Processing
P20827	Signal transduction	Environmental Information Processing
P08581	Signal transduction	Environmental Information Processing
Q9NQU5	Signal transduction	Environmental Information Processing
P49763	Signal transduction	Environmental Information Processing
P16234	Signal transduction	Environmental Information Processing
O75914	Signal transduction	Environmental Information Processing
P04054	Signal transduction	Environmental Information Processing
P10767	Signal transduction	Environmental Information Processing
P01344	Signal transduction	Environmental Information Processing
P20339	Signal transduction	Environmental Information Processing
P29350	Immune system	Organismal Systems
Q06124	Immune system	Organismal Systems
P01111	Immune system	Organismal Systems
P01116	Immune system	Organismal Systems
P06239	Immune system	Organismal Systems
P29353	Immune system	Organismal Systems
Q9BZM5	Immune system	Organismal Systems
P06241	Immune system	Organismal Systems
P15498	Immune system	Organismal Systems
P01375	Immune system	Organismal Systems
P42574	Immune system	Organismal Systems
P32881	Immune system	Organismal Systems
P28482	Immune system	Organismal Systems
P62993	Immune system	Organismal Systems
Q6S5L8	Immune system	Organismal Systems
O14763	Immune system	Organismal Systems
P43626	Immune system	Organismal Systems
P78314	Immune system	Organismal Systems
P05129	Immune system	Organismal Systems
P55957	Immune system	Organismal Systems
Q8N109	Immune system	Organismal Systems
Q6H3X3	Immune system	Organismal Systems
P25445	Immune system	Organismal Systems
Q14289	Immune system	Organismal Systems
P38484	Immune system	Organismal Systems
P01566	Immune system	Organismal Systems
P15260	Immune system	Organismal Systems
P13598	Immune system	Organismal Systems
P43632	Immune system	Organismal Systems
O00220	Immune system	Organismal Systems
P43629	Immune system	Organismal Systems
P05013	Immune system	Organismal Systems
P48023	Immune system	Organismal Systems
P05015	Immune system	Organismal Systems
P10144	Immune system	Organismal Systems
P60763	Immune system	Organismal Systems
O14931	Immune system	Organismal Systems
P05107	Immune system	Organismal Systems
Q9UKW4	Immune system	Organismal Systems
O76036	Immune system	Organismal Systems
O14796	Immune system	Organismal Systems
P16885	Immune system	Organismal Systems
P63000	Immune system	Organismal Systems
P26715	Immune system	Organismal Systems
P17181	Immune system	Organismal Systems
P43403	Immune system	Organismal Systems
O95644	Immune system	Organismal Systems
P26718	Immune system	Organismal Systems
P01570	Immune system	Organismal Systems
Q29980	Immune system	Organismal Systems
P20701	Immune system	Organismal Systems
P13747	Immune system	Organismal Systems
O95944	Immune system	Organismal Systems
Q29983	Immune system	Organismal Systems
P01574	Immune system	Organismal Systems
P19174	Immune system	Organismal Systems
P20963	Immune system	Organismal Systems
P27361	Immune system	Organismal Systems
P01579	Immune system	Organismal Systems
O60880	Immune system	Organismal Systems
P05014	Immune system	Organismal Systems
P10398	Immune system	Organismal Systems
Q07889	Immune system	Organismal Systems
Q5VY80	Immune system	Organismal Systems
P01567	Immune system	Organismal Systems
Q02750	Immune system	Organismal Systems
P17252	Immune system	Organismal Systems
P36507	Immune system	Organismal Systems
Q96LZ3	Immune system	Organismal Systems
P43631	Immune system	Organismal Systems
P17693	Immune system	Organismal Systems
P98077	Immune system	Organismal Systems
P43628	Immune system	Organismal Systems
Q9BZW8	Immune system	Organismal Systems
Q14943	Immune system	Organismal Systems
P43630	Immune system	Organismal Systems
Q9BZM6	Immune system	Organismal Systems
P09326	Immune system	Organismal Systems
Q07444	Immune system	Organismal Systems
P31751	Signal transduction	Environmental Information Processing
P05231	Signal transduction	Environmental Information Processing
Q9BUB5	Signal transduction	Environmental Information Processing
P01033	Signal transduction	Environmental Information Processing
Q13557	Signal transduction	Environmental Information Processing
P00558	Signal transduction	Environmental Information Processing
Q9UQM7	Signal transduction	Environmental Information Processing
Q13554	Signal transduction	Environmental Information Processing
Q9Y243	Signal transduction	Environmental Information Processing
P05019	Signal transduction	Environmental Information Processing
P06733	Signal transduction	Environmental Information Processing
P10415	Signal transduction	Environmental Information Processing
P52790	Signal transduction	Environmental Information Processing
P28482	Signal transduction	Environmental Information Processing
Q92793	Signal transduction	Environmental Information Processing
P04075	Signal transduction	Environmental Information Processing
P05129	Signal transduction	Environmental Information Processing
P08237	Signal transduction	Environmental Information Processing
P01588	Signal transduction	Environmental Information Processing
P31749	Signal transduction	Environmental Information Processing
P17948	Signal transduction	Environmental Information Processing
P19838	Signal transduction	Environmental Information Processing
P01160	Signal transduction	Environmental Information Processing
P15692	Signal transduction	Environmental Information Processing
P38484	Signal transduction	Environmental Information Processing
P15260	Signal transduction	Environmental Information Processing
P23443	Signal transduction	Environmental Information Processing
Q15389	Signal transduction	Environmental Information Processing
P19367	Signal transduction	Environmental Information Processing
P07195	Signal transduction	Environmental Information Processing
Q9H6Z9	Signal transduction	Environmental Information Processing
P13929	Signal transduction	Environmental Information Processing
P01308	Signal transduction	Environmental Information Processing
P08887	Signal transduction	Environmental Information Processing
P16885	Signal transduction	Environmental Information Processing
P01133	Signal transduction	Environmental Information Processing
Q02763	Signal transduction	Environmental Information Processing
Q15118	Signal transduction	Environmental Information Processing
P00338	Signal transduction	Environmental Information Processing
P09601	Signal transduction	Environmental Information Processing
P29803	Signal transduction	Environmental Information Processing
P19174	Signal transduction	Environmental Information Processing
P27361	Signal transduction	Environmental Information Processing
P08069	Signal transduction	Environmental Information Processing
P01579	Signal transduction	Environmental Information Processing
Q9GZT9	Signal transduction	Environmental Information Processing
P36941	Signal transduction	Environmental Information Processing
Q9Y264	Signal transduction	Environmental Information Processing
O00206	Signal transduction	Environmental Information Processing
P05121	Signal transduction	Environmental Information Processing
P06213	Signal transduction	Environmental Information Processing
P52789	Signal transduction	Environmental Information Processing
P04406	Signal transduction	Environmental Information Processing
Q02750	Signal transduction	Environmental Information Processing
P40337	Signal transduction	Environmental Information Processing
Q13541	Signal transduction	Environmental Information Processing
P17252	Signal transduction	Environmental Information Processing
P36507	Signal transduction	Environmental Information Processing
P00533	Signal transduction	Environmental Information Processing
P05062	Signal transduction	Environmental Information Processing
O15123	Signal transduction	Environmental Information Processing
O60573	Signal transduction	Environmental Information Processing
P09104	Signal transduction	Environmental Information Processing
Q96KS0	Signal transduction	Environmental Information Processing
P40763	Signal transduction	Environmental Information Processing
Q16665	Signal transduction	Environmental Information Processing
Q16875	Signal transduction	Environmental Information Processing
P07864	Signal transduction	Environmental Information Processing
P29350	Cancer: overview	Human Diseases
P31751	Cancer: overview	Human Diseases
P21333	Cancer: overview	Human Diseases
Q06124	Cancer: overview	Human Diseases
P01111	Cancer: overview	Human Diseases
O75116	Cancer: overview	Human Diseases
Q16539	Cancer: overview	Human Diseases
P01116	Cancer: overview	Human Diseases
P23588	Cancer: overview	Human Diseases
Q9H1J7	Cancer: overview	Human Diseases
Q15465	Cancer: overview	Human Diseases
P15498	Cancer: overview	Human Diseases
Q13557	Cancer: overview	Human Diseases
P17612	Cancer: overview	Human Diseases
P26038	Cancer: overview	Human Diseases
Q9UQM7	Cancer: overview	Human Diseases
Q13554	Cancer: overview	Human Diseases
P15311	Cancer: overview	Human Diseases
P01375	Cancer: overview	Human Diseases
Q9Y243	Cancer: overview	Human Diseases
P05019	Cancer: overview	Human Diseases
P42574	Cancer: overview	Human Diseases
P61586	Cancer: overview	Human Diseases
Q9ULW2	Cancer: overview	Human Diseases
P28482	Cancer: overview	Human Diseases
P04637	Cancer: overview	Human Diseases
P62993	Cancer: overview	Human Diseases
Q15303	Cancer: overview	Human Diseases
O96014	Cancer: overview	Human Diseases
O14807	Cancer: overview	Human Diseases
O00755	Cancer: overview	Human Diseases
P14780	Cancer: overview	Human Diseases
Q9H461	Cancer: overview	Human Diseases
O15530	Cancer: overview	Human Diseases
P05129	Cancer: overview	Human Diseases
P31749	Cancer: overview	Human Diseases
P22681	Cancer: overview	Human Diseases
P35222	Cancer: overview	Human Diseases
Q03405	Cancer: overview	Human Diseases
P21860	Cancer: overview	Human Diseases
P25445	Cancer: overview	Human Diseases
P15692	Cancer: overview	Human Diseases
Q14332	Cancer: overview	Human Diseases
P23443	Cancer: overview	Human Diseases
Q13467	Cancer: overview	Human Diseases
O75084	Cancer: overview	Human Diseases
P35052	Cancer: overview	Human Diseases
P51636	Cancer: overview	Human Diseases
Q15796	Cancer: overview	Human Diseases
P48023	Cancer: overview	Human Diseases
P01137	Cancer: overview	Human Diseases
Q00987	Cancer: overview	Human Diseases
Q13480	Cancer: overview	Human Diseases
P07996	Cancer: overview	Human Diseases
P14317	Cancer: overview	Human Diseases
Q9UKW4	Cancer: overview	Human Diseases
P17301	Cancer: overview	Human Diseases
P16885	Cancer: overview	Human Diseases
P63000	Cancer: overview	Human Diseases
P51654	Cancer: overview	Human Diseases
Q13009	Cancer: overview	Human Diseases
Q14623	Cancer: overview	Human Diseases
P14210	Cancer: overview	Human Diseases
P56704	Cancer: overview	Human Diseases
P36873	Cancer: overview	Human Diseases
P29460	Cancer: overview	Human Diseases
P08648	Cancer: overview	Human Diseases
P53778	Cancer: overview	Human Diseases
P35241	Cancer: overview	Human Diseases
P19174	Cancer: overview	Human Diseases
P35625	Cancer: overview	Human Diseases
P16070	Cancer: overview	Human Diseases
P27361	Cancer: overview	Human Diseases
Q92888	Cancer: overview	Human Diseases
P08069	Cancer: overview	Human Diseases
P10301	Cancer: overview	Human Diseases
P10398	Cancer: overview	Human Diseases
P08253	Cancer: overview	Human Diseases
Q07889	Cancer: overview	Human Diseases
O00206	Cancer: overview	Human Diseases
P08962	Cancer: overview	Human Diseases
Q02750	Cancer: overview	Human Diseases
O60603	Cancer: overview	Human Diseases
P17252	Cancer: overview	Human Diseases
P36507	Cancer: overview	Human Diseases
P09038	Cancer: overview	Human Diseases
P00533	Cancer: overview	Human Diseases
Q15759	Cancer: overview	Human Diseases
Q9UP38	Cancer: overview	Human Diseases
P12931	Cancer: overview	Human Diseases
Q9BRJ7	Cancer: overview	Human Diseases
O00744	Cancer: overview	Human Diseases
P07585	Cancer: overview	Human Diseases
P18084	Cancer: overview	Human Diseases
P08581	Cancer: overview	Human Diseases
P56539	Cancer: overview	Human Diseases
Q53EL6	Cancer: overview	Human Diseases
P02452	Cancer: overview	Human Diseases
P40763	Cancer: overview	Human Diseases
Q9H9S0	Cancer: overview	Human Diseases
Q99075	Cancer: overview	Human Diseases
Q16665	Cancer: overview	Human Diseases
P01344	Cancer: overview	Human Diseases
Q99962	Transport and catabolism	Cellular Processes
P63010	Transport and catabolism	Cellular Processes
P53990	Transport and catabolism	Cellular Processes
Q9NP79	Transport and catabolism	Cellular Processes
Q9H4M9	Transport and catabolism	Cellular Processes
Q99963	Transport and catabolism	Cellular Processes
P49407	Transport and catabolism	Cellular Processes
O15145	Transport and catabolism	Cellular Processes
Q9UN37	Transport and catabolism	Cellular Processes
P0DMV8	Transport and catabolism	Cellular Processes
Q8WUM4	Transport and catabolism	Cellular Processes
O75436	Transport and catabolism	Cellular Processes
Q9H223	Transport and catabolism	Cellular Processes
P47756	Transport and catabolism	Cellular Processes
P40818	Transport and catabolism	Cellular Processes
Q8IYB5	Transport and catabolism	Cellular Processes
Q9UBC2	Transport and catabolism	Cellular Processes
O43633	Transport and catabolism	Cellular Processes
P61204	Transport and catabolism	Cellular Processes
Q9BRG1	Transport and catabolism	Cellular Processes
Q8N6T3	Transport and catabolism	Cellular Processes
Q8N0X7	Transport and catabolism	Cellular Processes
Q9Y3E7	Transport and catabolism	Cellular Processes
P62330	Transport and catabolism	Cellular Processes
Q99816	Transport and catabolism	Cellular Processes
O60493	Transport and catabolism	Cellular Processes
Q9H7P6	Transport and catabolism	Cellular Processes
P41439	Transport and catabolism	Cellular Processes
Q8N6H7	Transport and catabolism	Cellular Processes
Q15907	Transport and catabolism	Cellular Processes
Q8TDY4	Transport and catabolism	Cellular Processes
Q9NZN3	Transport and catabolism	Cellular Processes
P18085	Transport and catabolism	Cellular Processes
O94973	Transport and catabolism	Cellular Processes
P61586	Transport and catabolism	Cellular Processes
Q9Y6I3	Transport and catabolism	Cellular Processes
P84077	Transport and catabolism	Cellular Processes
Q05193	Transport and catabolism	Cellular Processes
Q9NZD8	Transport and catabolism	Cellular Processes
O95219	Transport and catabolism	Cellular Processes
P22607	Transport and catabolism	Cellular Processes
Q7LBR1	Transport and catabolism	Cellular Processes
Q9HAU4	Transport and catabolism	Cellular Processes
P84022	Transport and catabolism	Cellular Processes
Q9HD42	Transport and catabolism	Cellular Processes
P22681	Transport and catabolism	Cellular Processes
P98082	Transport and catabolism	Cellular Processes
P62491	Transport and catabolism	Cellular Processes
P34947	Transport and catabolism	Cellular Processes
Q9BY43	Transport and catabolism	Cellular Processes
Q96H20	Transport and catabolism	Cellular Processes
P41743	Transport and catabolism	Cellular Processes
P51148	Transport and catabolism	Cellular Processes
Q9Y371	Transport and catabolism	Cellular Processes
Q5T4F4	Transport and catabolism	Cellular Processes
P51636	Transport and catabolism	Cellular Processes
P09496	Transport and catabolism	Cellular Processes
Q9UK41	Transport and catabolism	Cellular Processes
Q15796	Transport and catabolism	Cellular Processes
Q00987	Transport and catabolism	Cellular Processes
Q15057	Transport and catabolism	Cellular Processes
O15144	Transport and catabolism	Cellular Processes
P61020	Transport and catabolism	Cellular Processes
O75351	Transport and catabolism	Cellular Processes
P37173	Transport and catabolism	Cellular Processes
O15143	Transport and catabolism	Cellular Processes
A5PKW4	Transport and catabolism	Cellular Processes
Q9HCE7	Transport and catabolism	Cellular Processes
P36897	Transport and catabolism	Cellular Processes
P20338	Transport and catabolism	Cellular Processes
Q15286	Transport and catabolism	Cellular Processes
Q9UBQ0	Transport and catabolism	Cellular Processes
Q96P47	Transport and catabolism	Cellular Processes
Q15075	Transport and catabolism	Cellular Processes
Q9H4P4	Transport and catabolism	Cellular Processes
O75154	Transport and catabolism	Cellular Processes
O00401	Transport and catabolism	Cellular Processes
Q99418	Transport and catabolism	Cellular Processes
Q05513	Transport and catabolism	Cellular Processes
Q4G0F5	Transport and catabolism	Cellular Processes
P52907	Transport and catabolism	Cellular Processes
P13747	Transport and catabolism	Cellular Processes
Q9NZN4	Transport and catabolism	Cellular Processes
Q9Y5X3	Transport and catabolism	Cellular Processes
P50570	Transport and catabolism	Cellular Processes
Q9NR46	Transport and catabolism	Cellular Processes
P15328	Transport and catabolism	Cellular Processes
P25098	Transport and catabolism	Cellular Processes
Q13596	Transport and catabolism	Cellular Processes
O00499	Transport and catabolism	Cellular Processes
P17066	Transport and catabolism	Cellular Processes
P08069	Transport and catabolism	Cellular Processes
Q13636	Transport and catabolism	Cellular Processes
Q9UIA0	Transport and catabolism	Cellular Processes
Q9H0M0	Transport and catabolism	Cellular Processes
Q96FZ7	Transport and catabolism	Cellular Processes
P21802	Transport and catabolism	Cellular Processes
P0DMV9	Transport and catabolism	Cellular Processes
P00533	Transport and catabolism	Cellular Processes
P12931	Transport and catabolism	Cellular Processes
P11142	Transport and catabolism	Cellular Processes
P17693	Transport and catabolism	Cellular Processes
P84085	Transport and catabolism	Cellular Processes
O43739	Transport and catabolism	Cellular Processes
P31785	Transport and catabolism	Cellular Processes
P56539	Transport and catabolism	Cellular Processes
O95630	Transport and catabolism	Cellular Processes
P14784	Transport and catabolism	Cellular Processes
P16234	Transport and catabolism	Cellular Processes
Q9ULV8	Transport and catabolism	Cellular Processes
P34931	Transport and catabolism	Cellular Processes
P20339	Transport and catabolism	Cellular Processes
Q14116	Infectious disease: bacterial	Human Diseases
P31751	Infectious disease: bacterial	Human Diseases
Q13404	Infectious disease: bacterial	Human Diseases
Q14653	Infectious disease: bacterial	Human Diseases
O15145	Infectious disease: bacterial	Human Diseases
Q15819	Infectious disease: bacterial	Human Diseases
P62979	Infectious disease: bacterial	Human Diseases
Q9Y2X8	Infectious disease: bacterial	Human Diseases
P24844	Infectious disease: bacterial	Human Diseases
Q9H0F6	Infectious disease: bacterial	Human Diseases
O75116	Infectious disease: bacterial	Human Diseases
P01024	Infectious disease: bacterial	Human Diseases
P14778	Infectious disease: bacterial	Human Diseases
P19105	Infectious disease: bacterial	Human Diseases
P46109	Infectious disease: bacterial	Human Diseases
Q16539	Infectious disease: bacterial	Human Diseases
P07737	Infectious disease: bacterial	Human Diseases
Q9GZQ8	Infectious disease: bacterial	Human Diseases
P10145	Infectious disease: bacterial	Human Diseases
P62330	Infectious disease: bacterial	Human Diseases
Q13418	Infectious disease: bacterial	Human Diseases
P68431	Infectious disease: bacterial	Human Diseases
P0CG47	Infectious disease: bacterial	Human Diseases
P01375	Infectious disease: bacterial	Human Diseases
Q9Y243	Infectious disease: bacterial	Human Diseases
P12814	Infectious disease: bacterial	Human Diseases
P10415	Infectious disease: bacterial	Human Diseases
P52790	Infectious disease: bacterial	Human Diseases
P61586	Infectious disease: bacterial	Human Diseases
Q9Y4G6	Infectious disease: bacterial	Human Diseases
O43707	Infectious disease: bacterial	Human Diseases
P28482	Infectious disease: bacterial	Human Diseases
P04637	Infectious disease: bacterial	Human Diseases
Q96B36	Infectious disease: bacterial	Human Diseases
P84077	Infectious disease: bacterial	Human Diseases
P0CG48	Infectious disease: bacterial	Human Diseases
P08571	Infectious disease: bacterial	Human Diseases
P53779	Infectious disease: bacterial	Human Diseases
Q05655	Infectious disease: bacterial	Human Diseases
Q96RU3	Infectious disease: bacterial	Human Diseases
Q9H492	Infectious disease: bacterial	Human Diseases
O43524	Infectious disease: bacterial	Human Diseases
Q8NHR9	Infectious disease: bacterial	Human Diseases
P62837	Infectious disease: bacterial	Human Diseases
P31749	Infectious disease: bacterial	Human Diseases
Q14141	Infectious disease: bacterial	Human Diseases
Q96JJ3	Infectious disease: bacterial	Human Diseases
P46108	Infectious disease: bacterial	Human Diseases
P19838	Infectious disease: bacterial	Human Diseases
Q07817	Infectious disease: bacterial	Human Diseases
Q04759	Infectious disease: bacterial	Human Diseases
P23443	Infectious disease: bacterial	Human Diseases
P61088	Infectious disease: bacterial	Human Diseases
P19367	Infectious disease: bacterial	Human Diseases
O14950	Infectious disease: bacterial	Human Diseases
Q00987	Infectious disease: bacterial	Human Diseases
P49662	Infectious disease: bacterial	Human Diseases
Q13137	Infectious disease: bacterial	Human Diseases
Q15025	Infectious disease: bacterial	Human Diseases
O15144	Infectious disease: bacterial	Human Diseases
O15143	Infectious disease: bacterial	Human Diseases
P14317	Infectious disease: bacterial	Human Diseases
P35080	Infectious disease: bacterial	Human Diseases
P01584	Infectious disease: bacterial	Human Diseases
P98177	Infectious disease: bacterial	Human Diseases
P16885	Infectious disease: bacterial	Human Diseases
P63000	Infectious disease: bacterial	Human Diseases
Q9NQ66	Infectious disease: bacterial	Human Diseases
Q9Y6K9	Infectious disease: bacterial	Human Diseases
O43353	Infectious disease: bacterial	Human Diseases
Q9HB90	Infectious disease: bacterial	Human Diseases
Q13501	Infectious disease: bacterial	Human Diseases
Q9ULZ3	Infectious disease: bacterial	Human Diseases
O00401	Infectious disease: bacterial	Human Diseases
Q96A32	Infectious disease: bacterial	Human Diseases
P63208	Infectious disease: bacterial	Human Diseases
Q99418	Infectious disease: bacterial	Human Diseases
P05412	Infectious disease: bacterial	Human Diseases
P08648	Infectious disease: bacterial	Human Diseases
P99999	Infectious disease: bacterial	Human Diseases
P04632	Infectious disease: bacterial	Human Diseases
P53778	Infectious disease: bacterial	Human Diseases
Q9UHD2	Infectious disease: bacterial	Human Diseases
Q01449	Infectious disease: bacterial	Human Diseases
Q12778	Infectious disease: bacterial	Human Diseases
P01574	Infectious disease: bacterial	Human Diseases
P19174	Infectious disease: bacterial	Human Diseases
P16070	Infectious disease: bacterial	Human Diseases
P27361	Infectious disease: bacterial	Human Diseases
Q9NVA2	Infectious disease: bacterial	Human Diseases
P17655	Infectious disease: bacterial	Human Diseases
P45984	Infectious disease: bacterial	Human Diseases
Q12983	Infectious disease: bacterial	Human Diseases
Q8N3E9	Infectious disease: bacterial	Human Diseases
O00206	Infectious disease: bacterial	Human Diseases
O95999	Infectious disease: bacterial	Human Diseases
Q9UIA0	Infectious disease: bacterial	Human Diseases
P52789	Infectious disease: bacterial	Human Diseases
P51668	Infectious disease: bacterial	Human Diseases
P00533	Infectious disease: bacterial	Human Diseases
Q15759	Infectious disease: bacterial	Human Diseases
Q02045	Infectious disease: bacterial	Human Diseases
P12931	Infectious disease: bacterial	Human Diseases
Q14457	Infectious disease: bacterial	Human Diseases
P13501	Infectious disease: bacterial	Human Diseases
P51178	Infectious disease: bacterial	Human Diseases
O43739	Infectious disease: bacterial	Human Diseases
Q13616	Infectious disease: bacterial	Human Diseases
Q13185	Infectious disease: bacterial	Human Diseases
Q96CG3	Infectious disease: bacterial	Human Diseases
P49840	Infectious disease: bacterial	Human Diseases
P25963	Infectious disease: bacterial	Human Diseases
P61077	Infectious disease: bacterial	Human Diseases
P09603	Signal transduction	Environmental Information Processing
P11233	Signal transduction	Environmental Information Processing
P31751	Signal transduction	Environmental Information Processing
P01111	Signal transduction	Environmental Information Processing
P46109	Signal transduction	Environmental Information Processing
Q16539	Signal transduction	Environmental Information Processing
P07737	Signal transduction	Environmental Information Processing
P01116	Signal transduction	Environmental Information Processing
P01138	Signal transduction	Environmental Information Processing
P15498	Signal transduction	Environmental Information Processing
Q9Y243	Signal transduction	Environmental Information Processing
P05019	Signal transduction	Environmental Information Processing
P55075	Signal transduction	Environmental Information Processing
P61586	Signal transduction	Environmental Information Processing
Q9Y4G6	Signal transduction	Environmental Information Processing
P28482	Signal transduction	Environmental Information Processing
P31371	Signal transduction	Environmental Information Processing
P01127	Signal transduction	Environmental Information Processing
P22607	Signal transduction	Environmental Information Processing
O14807	Signal transduction	Environmental Information Processing
O95467	Signal transduction	Environmental Information Processing
Q9HCT0	Signal transduction	Environmental Information Processing
Q9UI08	Signal transduction	Environmental Information Processing
Q8NHR9	Signal transduction	Environmental Information Processing
P05129	Signal transduction	Environmental Information Processing
P31749	Signal transduction	Environmental Information Processing
P17948	Signal transduction	Environmental Information Processing
P35222	Signal transduction	Environmental Information Processing
P47736	Signal transduction	Environmental Information Processing
P04085	Signal transduction	Environmental Information Processing
P46108	Signal transduction	Environmental Information Processing
P21781	Signal transduction	Environmental Information Processing
O76093	Signal transduction	Environmental Information Processing
P05230	Signal transduction	Environmental Information Processing
Q86UL8	Signal transduction	Environmental Information Processing
Q92565	Signal transduction	Environmental Information Processing
P15692	Signal transduction	Environmental Information Processing
P41743	Signal transduction	Environmental Information Processing
P21583	Signal transduction	Environmental Information Processing
P11215	Signal transduction	Environmental Information Processing
Q15389	Signal transduction	Environmental Information Processing
P12830	Signal transduction	Environmental Information Processing
P12034	Signal transduction	Environmental Information Processing
O43320	Signal transduction	Environmental Information Processing
O43921	Signal transduction	Environmental Information Processing
Q8N8S7	Signal transduction	Environmental Information Processing
P01308	Signal transduction	Environmental Information Processing
P07996	Signal transduction	Environmental Information Processing
P60763	Signal transduction	Environmental Information Processing
P08754	Signal transduction	Environmental Information Processing
P11487	Signal transduction	Environmental Information Processing
P08138	Signal transduction	Environmental Information Processing
P05107	Signal transduction	Environmental Information Processing
Q9GZP0	Signal transduction	Environmental Information Processing
Q9UKW4	Signal transduction	Environmental Information Processing
P35080	Signal transduction	Environmental Information Processing
P63000	Signal transduction	Environmental Information Processing
Q9NQ66	Signal transduction	Environmental Information Processing
P52803	Signal transduction	Environmental Information Processing
P01133	Signal transduction	Environmental Information Processing
P50552	Signal transduction	Environmental Information Processing
O43566	Signal transduction	Environmental Information Processing
Q13009	Signal transduction	Environmental Information Processing
P09619	Signal transduction	Environmental Information Processing
Q9GZV9	Signal transduction	Environmental Information Processing
P29317	Signal transduction	Environmental Information Processing
P50148	Signal transduction	Environmental Information Processing
Q05513	Signal transduction	Environmental Information Processing
P14210	Signal transduction	Environmental Information Processing
P20701	Signal transduction	Environmental Information Processing
Q02763	Signal transduction	Environmental Information Processing
P35916	Signal transduction	Environmental Information Processing
P49765	Signal transduction	Environmental Information Processing
P53778	Signal transduction	Environmental Information Processing
P52564	Signal transduction	Environmental Information Processing
Q9NRA1	Signal transduction	Environmental Information Processing
P63096	Signal transduction	Environmental Information Processing
P19174	Signal transduction	Environmental Information Processing
P11234	Signal transduction	Environmental Information Processing
P27361	Signal transduction	Environmental Information Processing
P08069	Signal transduction	Environmental Information Processing
O15520	Signal transduction	Environmental Information Processing
P10301	Signal transduction	Environmental Information Processing
Q9Y264	Signal transduction	Environmental Information Processing
P41134	Signal transduction	Environmental Information Processing
P06213	Signal transduction	Environmental Information Processing
P52798	Signal transduction	Environmental Information Processing
P08620	Signal transduction	Environmental Information Processing
P21802	Signal transduction	Environmental Information Processing
Q02750	Signal transduction	Environmental Information Processing
P17252	Signal transduction	Environmental Information Processing
O43915	Signal transduction	Environmental Information Processing
P36507	Signal transduction	Environmental Information Processing
P09038	Signal transduction	Environmental Information Processing
P00533	Signal transduction	Environmental Information Processing
Q15759	Signal transduction	Environmental Information Processing
P12931	Signal transduction	Environmental Information Processing
P52797	Signal transduction	Environmental Information Processing
O15123	Signal transduction	Environmental Information Processing
P20827	Signal transduction	Environmental Information Processing
P08581	Signal transduction	Environmental Information Processing
P49763	Signal transduction	Environmental Information Processing
P16234	Signal transduction	Environmental Information Processing
P46734	Signal transduction	Environmental Information Processing
P10767	Signal transduction	Environmental Information Processing
Q14116	Cardiovascular disease	Human Diseases
O60674	Cardiovascular disease	Human Diseases
P31751	Cardiovascular disease	Human Diseases
Q14653	Cardiovascular disease	Human Diseases
P0DMV8	Cardiovascular disease	Human Diseases
P05231	Cardiovascular disease	Human Diseases
P01111	Cardiovascular disease	Human Diseases
P13500	Cardiovascular disease	Human Diseases
O75116	Cardiovascular disease	Human Diseases
P09341	Cardiovascular disease	Human Diseases
Q16539	Cardiovascular disease	Human Diseases
P01116	Cardiovascular disease	Human Diseases
P10145	Cardiovascular disease	Human Diseases
Q92844	Cardiovascular disease	Human Diseases
P15498	Cardiovascular disease	Human Diseases
Q13557	Cardiovascular disease	Human Diseases
Q9UQM7	Cardiovascular disease	Human Diseases
Q13554	Cardiovascular disease	Human Diseases
P01375	Cardiovascular disease	Human Diseases
Q9Y243	Cardiovascular disease	Human Diseases
P10415	Cardiovascular disease	Human Diseases
P42574	Cardiovascular disease	Human Diseases
P16619	Cardiovascular disease	Human Diseases
P54652	Cardiovascular disease	Human Diseases
P07900	Cardiovascular disease	Human Diseases
P61586	Cardiovascular disease	Human Diseases
P14598	Cardiovascular disease	Human Diseases
P32881	Cardiovascular disease	Human Diseases
P28482	Cardiovascular disease	Human Diseases
P04637	Cardiovascular disease	Human Diseases
P08571	Cardiovascular disease	Human Diseases
O14763	Cardiovascular disease	Human Diseases
P53779	Cardiovascular disease	Human Diseases
P14780	Cardiovascular disease	Human Diseases
O15530	Cardiovascular disease	Human Diseases
P08238	Cardiovascular disease	Human Diseases
P31749	Cardiovascular disease	Human Diseases
P55957	Cardiovascular disease	Human Diseases
P16109	Cardiovascular disease	Human Diseases
P25445	Cardiovascular disease	Human Diseases
P19838	Cardiovascular disease	Human Diseases
P10147	Cardiovascular disease	Human Diseases
Q07817	Cardiovascular disease	Human Diseases
P01566	Cardiovascular disease	Human Diseases
P19876	Cardiovascular disease	Human Diseases
P19878	Cardiovascular disease	Human Diseases
P05198	Cardiovascular disease	Human Diseases
O00220	Cardiovascular disease	Human Diseases
P78380	Cardiovascular disease	Human Diseases
P05013	Cardiovascular disease	Human Diseases
P48023	Cardiovascular disease	Human Diseases
P19875	Cardiovascular disease	Human Diseases
P05015	Cardiovascular disease	Human Diseases
P07948	Cardiovascular disease	Human Diseases
Q9UKW4	Cardiovascular disease	Human Diseases
P11021	Cardiovascular disease	Human Diseases
Q15080	Cardiovascular disease	Human Diseases
P01584	Cardiovascular disease	Human Diseases
P63000	Cardiovascular disease	Human Diseases
Q9NQ66	Cardiovascular disease	Human Diseases
Q9Y6K9	Cardiovascular disease	Human Diseases
Q9ULZ3	Cardiovascular disease	Human Diseases
Q96HE7	Cardiovascular disease	Human Diseases
O95644	Cardiovascular disease	Human Diseases
P98155	Cardiovascular disease	Human Diseases
P01570	Cardiovascular disease	Human Diseases
P37231	Cardiovascular disease	Human Diseases
Q86XR7	Cardiovascular disease	Human Diseases
P05412	Cardiovascular disease	Human Diseases
P29460	Cardiovascular disease	Human Diseases
P99999	Cardiovascular disease	Human Diseases
P53778	Cardiovascular disease	Human Diseases
P52564	Cardiovascular disease	Human Diseases
Q9UHD2	Cardiovascular disease	Human Diseases
P01574	Cardiovascular disease	Human Diseases
Q14790	Cardiovascular disease	Human Diseases
P19174	Cardiovascular disease	Human Diseases
P27361	Cardiovascular disease	Human Diseases
P17066	Cardiovascular disease	Human Diseases
Q92888	Cardiovascular disease	Human Diseases
P29965	Cardiovascular disease	Human Diseases
Q9NWZ3	Cardiovascular disease	Human Diseases
P05014	Cardiovascular disease	Human Diseases
P45984	Cardiovascular disease	Human Diseases
Q16236	Cardiovascular disease	Human Diseases
Q15109	Cardiovascular disease	Human Diseases
O00206	Cardiovascular disease	Human Diseases
P17861	Cardiovascular disease	Human Diseases
P01567	Cardiovascular disease	Human Diseases
P35638	Cardiovascular disease	Human Diseases
O60603	Cardiovascular disease	Human Diseases
P17252	Cardiovascular disease	Human Diseases
P0DMV9	Cardiovascular disease	Human Diseases
Q96LZ3	Cardiovascular disease	Human Diseases
Q15759	Cardiovascular disease	Human Diseases
P12931	Cardiovascular disease	Human Diseases
P13501	Cardiovascular disease	Human Diseases
P18850	Cardiovascular disease	Human Diseases
P11142	Cardiovascular disease	Human Diseases
P55210	Cardiovascular disease	Human Diseases
P14859	Cardiovascular disease	Human Diseases
P19793	Cardiovascular disease	Human Diseases
P16581	Cardiovascular disease	Human Diseases
P14625	Cardiovascular disease	Human Diseases
P40763	Cardiovascular disease	Human Diseases
P25963	Cardiovascular disease	Human Diseases
P46734	Cardiovascular disease	Human Diseases
P34931	Cardiovascular disease	Human Diseases
P58753	Cardiovascular disease	Human Diseases
P03956	Cardiovascular disease	Human Diseases
O60674	Infectious disease: viral	Human Diseases
P31946	Infectious disease: viral	Human Diseases
P31751	Infectious disease: viral	Human Diseases
Q14653	Infectious disease: viral	Human Diseases
P05231	Infectious disease: viral	Human Diseases
P01111	Infectious disease: viral	Human Diseases
Q16539	Infectious disease: viral	Human Diseases
P01116	Infectious disease: viral	Human Diseases
P10145	Infectious disease: viral	Human Diseases
Q13485	Infectious disease: viral	Human Diseases
P01375	Infectious disease: viral	Human Diseases
Q9Y243	Infectious disease: viral	Human Diseases
P10415	Infectious disease: viral	Human Diseases
P42574	Infectious disease: viral	Human Diseases
P32881	Infectious disease: viral	Human Diseases
P28482	Infectious disease: viral	Human Diseases
Q92793	Infectious disease: viral	Human Diseases
P04637	Infectious disease: viral	Human Diseases
P62993	Infectious disease: viral	Human Diseases
P63104	Infectious disease: viral	Human Diseases
P24864	Infectious disease: viral	Human Diseases
O95786	Infectious disease: viral	Human Diseases
P53779	Infectious disease: viral	Human Diseases
P14780	Infectious disease: viral	Human Diseases
P84022	Infectious disease: viral	Human Diseases
P05129	Infectious disease: viral	Human Diseases
P31749	Infectious disease: viral	Human Diseases
P55957	Infectious disease: viral	Human Diseases
P16220	Infectious disease: viral	Human Diseases
P25445	Infectious disease: viral	Human Diseases
P19838	Infectious disease: viral	Human Diseases
Q14289	Infectious disease: viral	Human Diseases
P01566	Infectious disease: viral	Human Diseases
O15392	Infectious disease: viral	Human Diseases
P42226	Infectious disease: viral	Human Diseases
P10600	Infectious disease: viral	Human Diseases
P05013	Infectious disease: viral	Human Diseases
P48023	Infectious disease: viral	Human Diseases
P01137	Infectious disease: viral	Human Diseases
P27348	Infectious disease: viral	Human Diseases
P12004	Infectious disease: viral	Human Diseases
P05015	Infectious disease: viral	Human Diseases
P37173	Infectious disease: viral	Human Diseases
P36897	Infectious disease: viral	Human Diseases
Q9Y6K9	Infectious disease: viral	Human Diseases
P42224	Infectious disease: viral	Human Diseases
Q14934	Infectious disease: viral	Human Diseases
P17181	Infectious disease: viral	Human Diseases
O95644	Infectious disease: viral	Human Diseases
Q92851	Infectious disease: viral	Human Diseases
P01570	Infectious disease: viral	Human Diseases
P06400	Infectious disease: viral	Human Diseases
Q86XR7	Infectious disease: viral	Human Diseases
P05412	Infectious disease: viral	Human Diseases
P99999	Infectious disease: viral	Human Diseases
P53778	Infectious disease: viral	Human Diseases
Q96BA8	Infectious disease: viral	Human Diseases
P52564	Infectious disease: viral	Human Diseases
P24941	Infectious disease: viral	Human Diseases
Q9UHD2	Infectious disease: viral	Human Diseases
P78396	Infectious disease: viral	Human Diseases
P01574	Infectious disease: viral	Human Diseases
Q14790	Infectious disease: viral	Human Diseases
P27361	Infectious disease: viral	Human Diseases
Q9NWZ3	Infectious disease: viral	Human Diseases
P05014	Infectious disease: viral	Human Diseases
P45984	Infectious disease: viral	Human Diseases
P10398	Infectious disease: viral	Human Diseases
Q07889	Infectious disease: viral	Human Diseases
O00206	Infectious disease: viral	Human Diseases
P01567	Infectious disease: viral	Human Diseases
Q02750	Infectious disease: viral	Human Diseases
O60603	Infectious disease: viral	Human Diseases
P17252	Infectious disease: viral	Human Diseases
P36507	Infectious disease: viral	Human Diseases
Q15759	Infectious disease: viral	Human Diseases
P12931	Infectious disease: viral	Human Diseases
O15455	Infectious disease: viral	Human Diseases
P40763	Infectious disease: viral	Human Diseases
Q8TEY5	Infectious disease: viral	Human Diseases
Q13158	Infectious disease: viral	Human Diseases
P25963	Infectious disease: viral	Human Diseases
P46734	Infectious disease: viral	Human Diseases
P58753	Infectious disease: viral	Human Diseases
Q8WVQ1	Nucleotide metabolism	Metabolism
P30085	Nucleotide metabolism	Metabolism
Q9Y5B8	Nucleotide metabolism	Metabolism
P32321	Nucleotide metabolism	Metabolism
O95671	Nucleotide metabolism	Metabolism
Q9H0P0	Nucleotide metabolism	Metabolism
P19971	Nucleotide metabolism	Metabolism
O75355	Nucleotide metabolism	Metabolism
P21589	Nucleotide metabolism	Metabolism
P50583	Nucleotide metabolism	Metabolism
P04818	Nucleotide metabolism	Metabolism
P31350	Nucleotide metabolism	Metabolism
P49902	Nucleotide metabolism	Metabolism
Q9NPB1	Nucleotide metabolism	Metabolism
Q16831	Nucleotide metabolism	Metabolism
P04183	Nucleotide metabolism	Metabolism
P22392	Nucleotide metabolism	Metabolism
P49961	Nucleotide metabolism	Metabolism
O75354	Nucleotide metabolism	Metabolism
Q7LG56	Nucleotide metabolism	Metabolism
Q9UBR1	Nucleotide metabolism	Metabolism
Q14117	Nucleotide metabolism	Metabolism
Q9HA47	Nucleotide metabolism	Metabolism
P33316	Nucleotide metabolism	Metabolism
O00746	Nucleotide metabolism	Metabolism
O14638	Nucleotide metabolism	Metabolism
P32320	Nucleotide metabolism	Metabolism
P23921	Nucleotide metabolism	Metabolism
P15531	Nucleotide metabolism	Metabolism
P17812	Nucleotide metabolism	Metabolism
Q9H773	Nucleotide metabolism	Metabolism
Q9BZX2	Nucleotide metabolism	Metabolism
Q8TCD5	Nucleotide metabolism	Metabolism
P23919	Nucleotide metabolism	Metabolism
O00142	Nucleotide metabolism	Metabolism
O60674	Cancer: overview	Human Diseases
P29350	Cancer: overview	Human Diseases
P31751	Cancer: overview	Human Diseases
Q06124	Cancer: overview	Human Diseases
P01111	Cancer: overview	Human Diseases
Q16539	Cancer: overview	Human Diseases
P01116	Cancer: overview	Human Diseases
P06239	Cancer: overview	Human Diseases
Q9Y243	Cancer: overview	Human Diseases
P28482	Cancer: overview	Human Diseases
P31749	Cancer: overview	Human Diseases
P01730	Cancer: overview	Human Diseases
P19838	Cancer: overview	Human Diseases
Q04759	Cancer: overview	Human Diseases
P38484	Cancer: overview	Human Diseases
P15260	Cancer: overview	Human Diseases
P23443	Cancer: overview	Human Diseases
P19784	Cancer: overview	Human Diseases
Q9Y6K9	Cancer: overview	Human Diseases
P42224	Cancer: overview	Human Diseases
Q9NR55	Cancer: overview	Human Diseases
P01133	Cancer: overview	Human Diseases
P43403	Cancer: overview	Human Diseases
P60484	Cancer: overview	Human Diseases
O95644	Cancer: overview	Human Diseases
P07766	Cancer: overview	Human Diseases
Q86XR7	Cancer: overview	Human Diseases
P05412	Cancer: overview	Human Diseases
P67870	Cancer: overview	Human Diseases
P53778	Cancer: overview	Human Diseases
P52564	Cancer: overview	Human Diseases
P19174	Cancer: overview	Human Diseases
P20963	Cancer: overview	Human Diseases
P27361	Cancer: overview	Human Diseases
P01579	Cancer: overview	Human Diseases
Q99759	Cancer: overview	Human Diseases
O00206	Cancer: overview	Human Diseases
Q02750	Cancer: overview	Human Diseases
O60603	Cancer: overview	Human Diseases
P36507	Cancer: overview	Human Diseases
P00533	Cancer: overview	Human Diseases
Q96LZ3	Cancer: overview	Human Diseases
Q15759	Cancer: overview	Human Diseases
P10747	Cancer: overview	Human Diseases
Q16520	Cancer: overview	Human Diseases
Q15116	Cancer: overview	Human Diseases
P40763	Cancer: overview	Human Diseases
P09693	Cancer: overview	Human Diseases
P25963	Cancer: overview	Human Diseases
P46734	Cancer: overview	Human Diseases
Q16665	Cancer: overview	Human Diseases
P58753	Cancer: overview	Human Diseases
Q9Y275	Signal transduction	Environmental Information Processing
P63279	Signal transduction	Environmental Information Processing
P09341	Signal transduction	Environmental Information Processing
P14778	Signal transduction	Environmental Information Processing
P48061	Signal transduction	Environmental Information Processing
P06239	Signal transduction	Environmental Information Processing
P10145	Signal transduction	Environmental Information Processing
Q8NHW4	Signal transduction	Environmental Information Processing
P01375	Signal transduction	Environmental Information Processing
Q06187	Signal transduction	Environmental Information Processing
P10415	Signal transduction	Environmental Information Processing
Q99731	Signal transduction	Environmental Information Processing
P01374	Signal transduction	Environmental Information Processing
O43557	Signal transduction	Environmental Information Processing
O95786	Signal transduction	Environmental Information Processing
P08571	Signal transduction	Environmental Information Processing
P09874	Signal transduction	Environmental Information Processing
Q9NQC7	Signal transduction	Environmental Information Processing
P19838	Signal transduction	Environmental Information Processing
Q07817	Signal transduction	Environmental Information Processing
Q8IUD2	Signal transduction	Environmental Information Processing
Q04759	Signal transduction	Environmental Information Processing
P19876	Signal transduction	Environmental Information Processing
P19784	Signal transduction	Environmental Information Processing
Q92838	Signal transduction	Environmental Information Processing
Q9HAV5	Signal transduction	Environmental Information Processing
Q13490	Signal transduction	Environmental Information Processing
P19875	Signal transduction	Environmental Information Processing
P07948	Signal transduction	Environmental Information Processing
Q13077	Signal transduction	Environmental Information Processing
P01584	Signal transduction	Environmental Information Processing
P16885	Signal transduction	Environmental Information Processing
Q8N2W9	Signal transduction	Environmental Information Processing
Q9Y6K9	Signal transduction	Environmental Information Processing
P43403	Signal transduction	Environmental Information Processing
Q96RJ3	Signal transduction	Environmental Information Processing
Q86XR7	Signal transduction	Environmental Information Processing
P67870	Signal transduction	Environmental Information Processing
Q9UNE0	Signal transduction	Environmental Information Processing
P21580	Signal transduction	Environmental Information Processing
P35354	Signal transduction	Environmental Information Processing
P19174	Signal transduction	Environmental Information Processing
Q99616	Signal transduction	Environmental Information Processing
P29965	Signal transduction	Environmental Information Processing
Q9NWZ3	Signal transduction	Environmental Information Processing
P36941	Signal transduction	Environmental Information Processing
O00206	Signal transduction	Environmental Information Processing
O95999	Signal transduction	Environmental Information Processing
P25963	Signal transduction	Environmental Information Processing
P58753	Signal transduction	Environmental Information Processing
O14788	Signal transduction	Environmental Information Processing
Q14116	Infectious disease: bacterial	Human Diseases
P0DMV8	Infectious disease: bacterial	Human Diseases
P05231	Infectious disease: bacterial	Human Diseases
P01024	Infectious disease: bacterial	Human Diseases
P09341	Infectious disease: bacterial	Human Diseases
P10145	Infectious disease: bacterial	Human Diseases
P01375	Infectious disease: bacterial	Human Diseases
P42574	Infectious disease: bacterial	Human Diseases
P68104	Infectious disease: bacterial	Human Diseases
P84077	Infectious disease: bacterial	Human Diseases
P08571	Infectious disease: bacterial	Human Diseases
P19838	Infectious disease: bacterial	Human Diseases
P62820	Infectious disease: bacterial	Human Diseases
P11215	Infectious disease: bacterial	Human Diseases
P19876	Infectious disease: bacterial	Human Diseases
P19875	Infectious disease: bacterial	Human Diseases
Q00613	Infectious disease: bacterial	Human Diseases
P05107	Infectious disease: bacterial	Human Diseases
P01584	Infectious disease: bacterial	Human Diseases
Q9ULZ3	Infectious disease: bacterial	Human Diseases
P29460	Infectious disease: bacterial	Human Diseases
P99999	Infectious disease: bacterial	Human Diseases
Q9Y6B6	Infectious disease: bacterial	Human Diseases
Q14790	Infectious disease: bacterial	Human Diseases
P17066	Infectious disease: bacterial	Human Diseases
Q9NR31	Infectious disease: bacterial	Human Diseases
Q9H0U4	Infectious disease: bacterial	Human Diseases
Q12983	Infectious disease: bacterial	Human Diseases
O00206	Infectious disease: bacterial	Human Diseases
O60603	Infectious disease: bacterial	Human Diseases
P0DMV9	Infectious disease: bacterial	Human Diseases
P11142	Infectious disease: bacterial	Human Diseases
P55210	Infectious disease: bacterial	Human Diseases
P25963	Infectious disease: bacterial	Human Diseases
P34931	Infectious disease: bacterial	Human Diseases
Q14116	Immune system	Organismal Systems
Q14653	Immune system	Organismal Systems
P05231	Immune system	Organismal Systems
Q9H0R8	Immune system	Organismal Systems
O95166	Immune system	Organismal Systems
P60520	Immune system	Organismal Systems
P13500	Immune system	Organismal Systems
O43586	Immune system	Organismal Systems
Q9H0F6	Immune system	Organismal Systems
P09341	Immune system	Organismal Systems
Q9Y2Z0	Immune system	Organismal Systems
Q16539	Immune system	Organismal Systems
Q9GZQ8	Immune system	Organismal Systems
P10145	Immune system	Organismal Systems
P51878	Immune system	Organismal Systems
P32456	Immune system	Organismal Systems
Q92844	Immune system	Organismal Systems
Q16512	Immune system	Organismal Systems
Q16666	Immune system	Organismal Systems
P01375	Immune system	Organismal Systems
P10415	Immune system	Organismal Systems
P07900	Immune system	Organismal Systems
P61586	Immune system	Organismal Systems
O14862	Immune system	Organismal Systems
P32881	Immune system	Organismal Systems
P28482	Immune system	Organismal Systems
P53779	Immune system	Organismal Systems
Q05655	Immune system	Organismal Systems
Q9C000	Immune system	Organismal Systems
P59666	Immune system	Organismal Systems
Q9H492	Immune system	Organismal Systems
P57730	Immune system	Organismal Systems
P08238	Immune system	Organismal Systems
P19838	Immune system	Organismal Systems
Q07817	Immune system	Organismal Systems
P01566	Immune system	Organismal Systems
P19876	Immune system	Organismal Systems
P81534	Immune system	Organismal Systems
P05013	Immune system	Organismal Systems
Q13490	Immune system	Organismal Systems
P49662	Immune system	Organismal Systems
P19875	Immune system	Organismal Systems
P43490	Immune system	Organismal Systems
P05015	Immune system	Organismal Systems
Q01523	Immune system	Organismal Systems
P01584	Immune system	Organismal Systems
Q9NQ66	Immune system	Organismal Systems
Q9Y6K9	Immune system	Organismal Systems
O43353	Immune system	Organismal Systems
P42224	Immune system	Organismal Systems
Q9H3M7	Immune system	Organismal Systems
P17181	Immune system	Organismal Systems
Q9ULZ3	Immune system	Organismal Systems
P01570	Immune system	Organismal Systems
P62258	Immune system	Organismal Systems
P05412	Immune system	Organismal Systems
Q9H6X2	Immune system	Organismal Systems
P21580	Immune system	Organismal Systems
O00429	Immune system	Organismal Systems
P53778	Immune system	Organismal Systems
Q9UHD2	Immune system	Organismal Systems
P01574	Immune system	Organismal Systems
Q14790	Immune system	Organismal Systems
P27361	Immune system	Organismal Systems
Q9H257	Immune system	Organismal Systems
Q9NWZ3	Immune system	Organismal Systems
Q96PP8	Immune system	Organismal Systems
P05014	Immune system	Organismal Systems
P45984	Immune system	Organismal Systems
O00206	Immune system	Organismal Systems
P01567	Immune system	Organismal Systems
P49913	Immune system	Organismal Systems
P59665	Immune system	Organismal Systems
Q15759	Immune system	Organismal Systems
Q8TDX7	Immune system	Organismal Systems
P13501	Immune system	Organismal Systems
O15263	Immune system	Organismal Systems
P07858	Immune system	Organismal Systems
Q16513	Immune system	Organismal Systems
Q8WXC3	Immune system	Organismal Systems
Q13158	Immune system	Organismal Systems
P25963	Immune system	Organismal Systems
P09603	Signal transduction	Environmental Information Processing
O14543	Signal transduction	Environmental Information Processing
P31751	Signal transduction	Environmental Information Processing
P05231	Signal transduction	Environmental Information Processing
P13500	Signal transduction	Environmental Information Processing
P09341	Signal transduction	Environmental Information Processing
Q16539	Signal transduction	Environmental Information Processing
P78536	Signal transduction	Environmental Information Processing
P01375	Signal transduction	Environmental Information Processing
Q9Y243	Signal transduction	Environmental Information Processing
P42574	Signal transduction	Environmental Information Processing
P01374	Signal transduction	Environmental Information Processing
P28482	Signal transduction	Environmental Information Processing
P20333	Signal transduction	Environmental Information Processing
P53779	Signal transduction	Environmental Information Processing
P14780	Signal transduction	Environmental Information Processing
P17676	Signal transduction	Environmental Information Processing
P50281	Signal transduction	Environmental Information Processing
P31749	Signal transduction	Environmental Information Processing
Q9NQC7	Signal transduction	Environmental Information Processing
P16220	Signal transduction	Environmental Information Processing
P25445	Signal transduction	Environmental Information Processing
P19838	Signal transduction	Environmental Information Processing
P19876	Signal transduction	Environmental Information Processing
P42830	Signal transduction	Environmental Information Processing
Q13490	Signal transduction	Environmental Information Processing
P78504	Signal transduction	Environmental Information Processing
P19875	Signal transduction	Environmental Information Processing
Q13077	Signal transduction	Environmental Information Processing
P01584	Signal transduction	Environmental Information Processing
Q9Y6K9	Signal transduction	Environmental Information Processing
Q92851	Signal transduction	Environmental Information Processing
P02778	Signal transduction	Environmental Information Processing
P05412	Signal transduction	Environmental Information Processing
P21580	Signal transduction	Environmental Information Processing
O00429	Signal transduction	Environmental Information Processing
P53778	Signal transduction	Environmental Information Processing
Q96BA8	Signal transduction	Environmental Information Processing
P52564	Signal transduction	Environmental Information Processing
P80162	Signal transduction	Environmental Information Processing
P01574	Signal transduction	Environmental Information Processing
Q14790	Signal transduction	Environmental Information Processing
P35354	Signal transduction	Environmental Information Processing
P27361	Signal transduction	Environmental Information Processing
P45984	Signal transduction	Environmental Information Processing
P15018	Signal transduction	Environmental Information Processing
Q02750	Signal transduction	Environmental Information Processing
O43915	Signal transduction	Environmental Information Processing
Q15759	Signal transduction	Environmental Information Processing
P13501	Signal transduction	Environmental Information Processing
P55210	Signal transduction	Environmental Information Processing
Q13478	Signal transduction	Environmental Information Processing
P16581	Signal transduction	Environmental Information Processing
P40933	Signal transduction	Environmental Information Processing
Q8TEY5	Signal transduction	Environmental Information Processing
Q13158	Signal transduction	Environmental Information Processing
P25963	Signal transduction	Environmental Information Processing
P46734	Signal transduction	Environmental Information Processing
P09211	Cardiovascular disease	Human Diseases
P61956	Cardiovascular disease	Human Diseases
P55854	Cardiovascular disease	Human Diseases
P31751	Cardiovascular disease	Human Diseases
Q6EEV6	Cardiovascular disease	Human Diseases
P13500	Cardiovascular disease	Human Diseases
P14778	Cardiovascular disease	Human Diseases
Q16539	Cardiovascular disease	Human Diseases
P78417	Cardiovascular disease	Human Diseases
Q14145	Cardiovascular disease	Human Diseases
P01375	Cardiovascular disease	Human Diseases
Q9Y243	Cardiovascular disease	Human Diseases
P10415	Cardiovascular disease	Human Diseases
P07900	Cardiovascular disease	Human Diseases
P61586	Cardiovascular disease	Human Diseases
P14598	Cardiovascular disease	Human Diseases
P04637	Cardiovascular disease	Human Diseases
P16284	Cardiovascular disease	Human Diseases
P01127	Cardiovascular disease	Human Diseases
P53779	Cardiovascular disease	Human Diseases
P14780	Cardiovascular disease	Human Diseases
P08238	Cardiovascular disease	Human Diseases
P31749	Cardiovascular disease	Human Diseases
P35222	Cardiovascular disease	Human Diseases
P04085	Cardiovascular disease	Human Diseases
P0CG30	Cardiovascular disease	Human Diseases
P19838	Cardiovascular disease	Human Diseases
P15692	Cardiovascular disease	Human Diseases
P15559	Cardiovascular disease	Human Diseases
P19878	Cardiovascular disease	Human Diseases
P35052	Cardiovascular disease	Human Diseases
P51636	Cardiovascular disease	Human Diseases
P60763	Cardiovascular disease	Human Diseases
O15217	Cardiovascular disease	Human Diseases
P12644	Cardiovascular disease	Human Diseases
P01584	Cardiovascular disease	Human Diseases
Q8N2W9	Cardiovascular disease	Human Diseases
P63000	Cardiovascular disease	Human Diseases
Q9Y6K9	Cardiovascular disease	Human Diseases
P46439	Cardiovascular disease	Human Diseases
Q13501	Cardiovascular disease	Human Diseases
Q05513	Cardiovascular disease	Human Diseases
P05412	Cardiovascular disease	Human Diseases
P53778	Cardiovascular disease	Human Diseases
P52564	Cardiovascular disease	Human Diseases
P09601	Cardiovascular disease	Human Diseases
Q13873	Cardiovascular disease	Human Diseases
Q13705	Cardiovascular disease	Human Diseases
Q06413	Cardiovascular disease	Human Diseases
[truncated: 9,848 more rows]
