# Supplementary material for: Determining the Efficacy, Feasibility, and Impact of Storage Conditions on At-Home Blood Collection Kits for Proteomic Studies
Source: medRxiv. 2025 May 16:2025.05.14.25327396. Preprint. [Version 1] doi: 10.1101/2025.05.14.25327396 (PMC12132123; doi:10.1101/2025.05.14.25327396)
Supplement: Supplement 1 — Supplementary Table S1. Proteins with significantly altered detection for all samples Supplementary Table S2. Proteins with significantly altered detection in every sample Supplementary Table S3. Proteins with significantly altered detection in no samples Supplementary Table S4. PERMANOVA and Kruskal-Wallis test results Supplementary Table S5. Proteins with significantly altered detection in Model B Supplementary Table S6. Proteins with significantly altered detection in Model C (Temperature) Supplementary Table S7. Proteins with significantly altered detection in Model C (Time) Supplementary Figure S1. SomaLogic Quality Statement Quality statement provided by SomaLogic, denoting the quality of the samples on arrival and other information regarding quality, calibration, and the assay. Supplementary Figure S2. Venn diagrams for individual variation Venn Diagrams for each participant (A through D, in panels A through D) which show the overlap in proteins which were detected at significantly different levels in each sample, compared to the capillary baseline samples. Supplementary Figure S3. Venn diagram of proteins altered in all samples per individual Venn diagram of the significantly impacted proteins in all of participant A, B, and D’s samples (participant C had no proteins altered in all samples compared to the baseline). Supplementary Figure S4. Significantly changed protein levels between capillary and venous samples of individual participants Four-panel bar graph of the proteins with significantly impacted detection for each of the participants when comparing the venous-collected sample to the capillary baseline. Four panels (A through D) correspond to participants A through D. Box-and-whisker plots are overlayed on the bars to show the spread of protein detection for each KEGG subcategory. [file media-1.zip › Supplemental_Docs+Figures/Supplementary Table S1.csv]

	Number of proteins with significantly altered detection levels
Sample	Participant A	Participant B	Participant C	Participant D	Average
Venous	Increased: 20	Increased: 393	Increased: 0	Increased: 330	Increased: 185.75
	Decreased: 115	Decreased: 77	Decreased: 1	Decreased: 300	Decreased: 123.25
	Total: 135	Total: 470	Total: 1	Total: 630	Total: 309
24H, 4˚C	Increased: 1691	Increased: 1697	Increased: 1534	Increased: 997	Increased: 1229.75
	Decreased: 446	Decreased: 1134	Decreased: 50	Decreased: 73	Decreased: 425.75
	Total: 2137	Total: 2883	Total: 584	Total: 1070	Total: 1655.5
48H, 4˚C	Increased: 2724	Increased: 1991	Increased: 2066	Increased: 2187	Increased: 2242
	Decreased: 2103	Decreased: 892	Decreased: 573	Decreased: 771	Decreased: 1084.75
	Total: 4827	Total: 2883	Total: 2639	Total: 5276	Total: 3326.75
48H, 20˚C	Increased: 1994	Increased: 2639	Increased: 2036	Increased: 2955	Increased: 2580.5
	Decreased: 527	Decreased: 2196	Decreased: 2734	Decreased: 2321	Decreased: 1770
	Total: 2521	Total: 4835	Total: 4770	Total: 5276	Total: 4350.5
72H, 20˚C	Increased: 2976	Increased: 3008	Increased: 2861	Increased: 2822	Increased: 2916.75
	Decreased: 2160	Decreased: 2453	Decreased: 2116	Decreased: 2395	Decreased: 2281
	Total: 5136	Total: 5461	Total: 4977	Total: 5217	Total: 5197.75
